# Supplementary material for: Cephalosporin translocation across enterobacterial OmpF and OmpC channels, a filter across the outer membrane
Source: Commun Biol. 2022 Oct 5;5:1059. doi: 10.1038/s42003-022-04035-y (PMC9534850; doi:10.1038/s42003-022-04035-y)
Supplement: Supplementary file 4 — Supplementary Data 1 [file 42003_2022_4035_MOESM4_ESM.xlsx]

## Sheet: Figure 1a 1b
DATE	PORIN	AB	INH%		PORIN	AB	MEAN INH%	SD
2016-03-23	Omp35	CAZ	53.04		OmpF	CAZ	65.2063	0.729381
2016-03-23	OmpE35	CAZ	54.67		OmpC	CAZ	21.6969	5.79091
2016-03-23	OmpK35	CAZ	64.16		OmpF	FEP	74.0177	1.73538
2016-03-23	Omp36	CAZ	-3.66		OmpC	FEP	69.074	2.97578
2016-03-23	OmpK36	CAZ	-1.72		OmpF	CTX	63.6553	1.71919
2016-03-23	Omp35	FEP	59.7		OmpC	CTX	65.2731	4.15911
2016-03-23	OmpE35	FEP	59.52		OmpF	PIP	50.7927	13.0488
2016-03-23	OmpK35	FEP	70.58		OmpC	PIP	27.7768	6.52368
2016-03-23	Omp36	FEP	36.51		OmpF	TIC	72.7438	4.77895
2016-03-23	OmpE36	FEP	61.18		OmpC	TIC	46.9738	10.7712
2016-03-23	OmpK36	FEP	57.85		OmpF	ETP	73.1311	6.67181
2016-03-23	Omp35	CTX	60.6		OmpC	ETP	57.1624	11.1441
2016-03-23	OmpE35	CTX	62.82		OmpF	MEM	69.4356	4.67377
2016-03-23	OmpK35	CTX	65.91		OmpC	MEM	47.8308	14.1463
2016-03-23	Omp36	CTX	41.33
2016-03-23	OmpE36	CTX	60.09
2016-03-23	OmpK36	CTX	58.41
2016-03-23	OmpK35	PIP	56.79
2016-03-23	OmpE36	PIP	57.87
2016-03-23	OmpK36	PIP	27.78
2016-03-23	Omp35	ETP	71.5
2016-03-23	OmpE35	ETP	73.73
2016-03-23	OmpK35	ETP	76.36
2016-03-23	Omp36	ETP	47.82
2016-03-23	OmpE36	ETP	71.81
2016-03-23	OmpK36	ETP	59.65
2016-03-23	Omp35	MEM	54.63
2016-03-23	OmpE35	MEM	61.52
2016-03-23	OmpK35	MEM	62.08
2016-03-23	Omp36	MEM	38.91
2016-03-23	OmpE36	MEM	52.13
2016-03-23	OmpK36	MEM	40.99
2016-03-24	Omp35	CAZ	46.03
2016-03-24	OmpE35	CAZ	61.82
2016-03-24	OmpK35	CAZ	53.55
2016-03-24	Omp36	CAZ	-2.49
2016-03-24	OmpK36	CAZ	-2.31
2016-03-24	Omp35	FEP	54.77
2016-03-24	OmpE35	FEP	66.1
2016-03-24	OmpK35	FEP	57.99
2016-03-24	OmpE36	FEP	66.33
2016-03-24	OmpK36	FEP	64.84
2016-03-24	Omp35	CTX	54.85
2016-03-24	OmpE35	CTX	67.95
2016-03-24	OmpK35	CTX	57.6
2016-03-24	Omp36	CTX	50.2
2016-03-24	OmpE36	CTX	67.05
2016-03-24	OmpK36	CTX	66.39
2016-03-24	OmpE36	PIP	58.59
2016-03-24	OmpK36	PIP	31.39
2016-03-24	Omp35	ETP	71.1
2016-03-24	OmpE35	ETP	77.64
2016-03-24	OmpK35	ETP	69.46
2016-03-24	Omp36	ETP	51.02
2016-03-24	OmpE36	ETP	79.43
2016-03-24	OmpK36	ETP	70.21
2016-03-24	Omp35	MEM	49.21
2016-03-24	OmpE35	MEM	56.26
2016-03-24	OmpK35	MEM	53.59
2016-03-24	Omp36	MEM	50.22
2016-03-24	OmpE36	MEM	65.31
2016-03-24	OmpK36	MEM	61.24
2016-03-09	OmpE35	CAZ	57.48
2016-03-09	OmpE36	CAZ	-4.54
2016-03-09	OmpE35	FEP	64.58
2016-03-09	OmpE36	FEP	53.13
2016-03-09	OmpE35	CTX	63.84
2016-03-09	OmpE36	CTX	50.23
2016-03-09	OmpE35	ETP	73.64
2016-03-09	OmpE36	ETP	63.15
2016-03-09	OmpE35	MEM	67.67
2016-03-09	OmpE36	MEM	55.82
2016-03-10	OmpE35	CAZ	60.89
2016-03-10	OmpE36	CAZ	5.52
2016-03-10	OmpE35	FEP	63.53
2016-03-10	OmpE36	FEP	69.97
2016-03-10	OmpE35	CTX	62.13
2016-03-10	OmpE36	CTX	69.16
2016-03-10	OmpE35	ETP	73.14
2016-03-10	OmpE36	ETP	79.83
2016-03-10	OmpE35	MEM	61.65
2016-03-10	OmpE36	MEM	73.58
2016-03-16	OmpK35	CAZ	64.37
2016-03-16	OmpK36	CAZ	-1.09
2016-03-16	OmpE35	CAZ	55.32
2016-03-16	OmpE36	CAZ	2.48
2016-03-16	OmpK35	FEP	66
2016-03-16	OmpK36	FEP	70.24
2016-03-16	OmpE35	FEP	56.77
2016-03-16	OmpE36	FEP	72.28
2016-03-16	OmpK35	CTX	65.83
2016-03-16	OmpK36	CTX	69.68
2016-03-16	OmpE35	CTX	58.03
2016-03-16	OmpE36	CTX	73.09
2016-03-16	OmpK35	PIP	49.34
2016-03-16	OmpE36	PIP	43.12
2016-03-16	OmpK35	ETP	80.23
2016-03-16	OmpK36	ETP	79.86
2016-03-16	OmpE35	ETP	77.45
2016-03-16	OmpE36	ETP	85.63
2016-03-16	OmpK35	MEM	68.61
2016-03-16	OmpK36	MEM	68.84
2016-03-16	OmpE35	MEM	59.85
2016-03-16	OmpE36	MEM	74.53
2016-03-17	OmpK35	CAZ	56.37
2016-03-17	OmpK36	CAZ	1.57
2016-03-17	OmpE35	CAZ	56.89
2016-03-17	OmpE36	CAZ	4
2016-03-17	OmpK35	FEP	58.08
2016-03-17	OmpK36	FEP	65.91
2016-03-17	OmpE35	FEP	56.04
2016-03-17	OmpE36	FEP	78.35
2016-03-17	OmpK35	CTX	57.43
2016-03-17	OmpK36	CTX	66.65
2016-03-17	OmpE35	CTX	56.06
2016-03-17	OmpE36	CTX	77.16
2016-03-17	OmpK35	ETP	71.89
2016-03-17	OmpK36	ETP	74.61
2016-03-17	OmpE35	ETP	68.85
2016-03-17	OmpE36	ETP	82.33
2016-03-17	OmpK35	MEM	49.11
2016-03-17	OmpK36	MEM	55.46
2016-03-17	OmpE35	MEM	49.1
2016-03-17	OmpE36	MEM	72.37
2016-03-15	OmpK35	CAZ	68.3
2016-03-15	OmpE35	CAZ	62.24
2016-03-15	OmpE35	FEP	59.24
2016-03-15	OmpE36	FEP	66.41
2016-03-15	OmpK35	CTX	77.65
2016-03-15	OmpK36	CTX	71.01
2016-03-15	OmpE35	CTX	66.23
2016-03-15	OmpE36	CTX	80.44
2016-03-15	OmpK35	MEM	64.04
2016-03-15	OmpK36	MEM	69.58
2016-03-15	OmpE35	MEM	63.51
2016-03-15	OmpE36	MEM	43.23
2016-03-30	Omp35	CAZ	56.7
2016-03-30	OmpE35	CAZ	58.83
2016-03-30	Omp36	CAZ	0.72
2016-03-30	Omp35	FEP	60.8
2016-03-30	OmpE35	FEP	62.67
2016-03-30	OmpE36	FEP	59.54
2016-03-30	OmpK36	FEP	66.36
2016-03-30	Omp35	CTX	59.11
2016-03-30	OmpE35	CTX	61.32
2016-03-30	Omp36	CTX	44.41
2016-03-30	OmpE36	CTX	58.72
2016-03-30	OmpK36	CTX	66.63
2016-03-30	OmpE36	PIP	50.31
2016-03-30	OmpK36	PIP	27.39
2016-03-30	OmpE36	TIC	35.27
2016-03-30	OmpK36	TIC	22.9
2016-03-30	Omp35	ETP	69.69
2016-03-30	OmpE35	ETP	68.15
2016-03-30	Omp36	ETP	67.2
2016-03-30	OmpE36	ETP	67.28
2016-03-30	OmpK36	ETP	65.87
2016-03-30	Omp35	MEM	48.31
2016-03-30	OmpE35	MEM	47.56
2016-03-30	Omp36	MEM	54.34
2016-03-30	OmpE36	MEM	47.55
2016-03-30	OmpK36	MEM	51.25
2016-03-31	Omp35	CAZ	66.88
2016-03-31	OmpE35	CAZ	64.82
2016-03-31	OmpK35	CAZ	62.36
2016-03-31	Omp36	CAZ	3.02
2016-03-31	Omp35	FEP	67.88
2016-03-31	OmpE35	FEP	64.82
2016-03-31	OmpK35	FEP	62.69
2016-03-31	Omp36	FEP	58.55
2016-03-31	OmpE36	FEP	67.73
2016-03-31	OmpK36	FEP	60.77
2016-03-31	Omp35	CTX	68.9
2016-03-31	OmpE35	CTX	67.3
2016-03-31	OmpK35	CTX	67.06
2016-03-31	Omp36	CTX	66.76
2016-03-31	OmpE36	CTX	69.13
2016-03-31	OmpK36	CTX	61.73
2016-03-31	Omp35	PIP	67.8
2016-03-31	OmpE35	PIP	66.43
2016-03-31	OmpK35	PIP	71.72
2016-03-31	Omp36	PIP	30.64
2016-03-31	OmpE36	PIP	71.8
2016-03-31	OmpK36	PIP	39.66
2016-03-31	Omp35	TIC	66.86
2016-03-31	OmpE35	TIC	64.87
2016-03-31	OmpK35	TIC	65.46
2016-03-31	Omp36	TIC	36.3
2016-03-31	Omp35	ETP	81.47
2016-03-31	OmpE35	ETP	76.14
2016-03-31	OmpK35	ETP	61.57
2016-03-31	Omp36	ETP	68.07
2016-03-31	OmpE36	ETP	74.68
2016-03-31	OmpK36	ETP	60.07
2016-03-31	Omp35	MEM	61.84
2016-03-31	OmpE35	MEM	53.4
2016-03-31	OmpK35	MEM	48.04
2016-03-31	Omp36	MEM	57.66
2016-03-31	OmpE36	MEM	55.99
2016-03-31	OmpK36	MEM	43.3
2016-04-01	Omp35	CAZ	59.18
2016-04-01	OmpE35	CAZ	66.81
2016-04-01	OmpK35	CAZ	49.41
2016-04-01	Omp36	CAZ	3.75
2016-04-01	Omp35	FEP	59.02
2016-04-01	OmpE35	FEP	70.14
2016-04-01	OmpK35	FEP	47.33
2016-04-01	Omp36	FEP	58.43
2016-04-01	OmpE36	FEP	68.47
2016-04-01	OmpK36	FEP	64.33
2016-04-01	Omp35	CTX	60.84
2016-04-01	OmpE35	CTX	69.1
2016-04-01	OmpK35	CTX	57.49
2016-04-01	Omp36	CTX	60.09
2016-04-01	OmpE36	CTX	67.74
2016-04-01	OmpK36	CTX	64.64
2016-04-01	Omp35	PIP	61.85
2016-04-01	OmpE35	PIP	60.63
2016-04-01	OmpK35	PIP	60.68
2016-04-01	Omp36	PIP	30.64
2016-04-01	OmpE36	PIP	46.54
2016-04-01	OmpK36	PIP	35.56
2016-04-01	Omp35	TIC	57.01
2016-04-01	OmpE35	TIC	62.97
2016-04-01	OmpK35	TIC	43.94
2016-04-01	Omp36	TIC	29.78
2016-04-01	OmpE36	TIC	37.98
2016-04-01	OmpK36	TIC	26.65
2016-04-01	Omp35	ETP	68.18
2016-04-01	OmpE35	ETP	79.69
2016-04-01	Omp36	ETP	62.87
2016-04-01	OmpE36	ETP	78.25
2016-04-01	OmpK36	ETP	66.51
2016-04-01	Omp35	MEM	47.74
2016-04-01	OmpE35	MEM	64.36
2016-04-01	Omp36	MEM	45.69
2016-04-01	OmpE36	MEM	66.09
2016-04-01	OmpK36	MEM	53
2016-04-05	Omp35	CAZ	65.45
2016-04-05	OmpE35	CAZ	63.7
2016-04-05	Omp36	CAZ	6.7
2016-04-05	OmpE36	CAZ	15.14
2016-04-05	Omp35	FEP	63.35
2016-04-05	OmpE35	FEP	65.01
2016-04-05	OmpK35	FEP	47.33
2016-04-05	Omp36	FEP	59.16
2016-04-05	OmpE36	FEP	69.41
2016-04-05	OmpK36	FEP	69.09
2016-04-05	Omp35	CTX	65.77
2016-04-05	OmpE35	CTX	67.41
2016-04-05	OmpK35	CTX	49.29
2016-04-05	Omp36	CTX	65.88
2016-04-05	OmpE36	CTX	71.94
2016-04-05	OmpK36	CTX	68.62
2016-04-05	Omp35	PIP	68.07
2016-04-05	OmpE35	PIP	63.64
2016-04-05	OmpK35	PIP	57.43
2016-04-05	Omp36	PIP	36.79
2016-04-05	OmpE36	PIP	53.29
2016-04-05	OmpK36	PIP	30.22
2016-04-05	Omp35	TIC	65.12
2016-04-05	OmpE35	TIC	65.22
2016-04-05	OmpK35	TIC	50.23
2016-04-05	Omp36	TIC	25.18
2016-04-05	OmpE36	TIC	36.57
2016-04-05	OmpK36	TIC	26.29
2016-04-05	Omp35	ETP	73.84
2016-04-05	OmpE35	ETP	71.87
2016-04-05	Omp36	ETP	68.89
2016-04-05	OmpE36	ETP	75.86
2016-04-05	OmpK36	ETP	67.69
2016-04-05	Omp35	MEM	52.33
2016-04-05	OmpE35	MEM	51.02
2016-04-05	Omp36	MEM	53.2
2016-04-05	OmpE36	MEM	63.13
2016-04-05	OmpK36	MEM	50.01

## Sheet: Figure 1c
PORIN	COND	INH%
OmpF	FEP	52.9479
OmpF	CAZ	38.3324
OmpC	FEP	59.0292
OmpC	CAZ	1.54361
OmpF	CAZ AmpC	-4.76756
OmpF	CAZ AmpC TC	53.6301
OmpC	CAZ AmpC	0.853005
OmpC	CAZ AmpC TC	6.30827
OmpF	FEP	43.7663
OmpF	CAZ	30.6644
OmpC	FEP	53.2919
OmpC	CAZ	-1.78706
OmpF	CAZ AmpC	-0.292056
OmpF	CAZ AmpC TC	53.1737
OmpC	CAZ AmpC	-4.53302
OmpC	CAZ AmpC TC	17.2919

## Sheet: Figure 2
TIME	CPD	PORIN	Accumulated conc.
5	CAZ	OmpF	59378
5	CAZ	OmpF	69015
5	CAZ	OmpF	88765
5	CAZ	OmpF	94644
5	CAZ	OmpF	88765
5	CAZ	OmpF	106048
5	CAZ	OmpF	110949
5	CAZ	OmpF	99810
5	CAZ	OmpF	71842
5	CAZ	OmpF	73890
5	CAZ	OmpF	72649
5	CAZ	OmpC	19455
5	CAZ	OmpC	24220
5	CAZ	OmpC	55328
5	CAZ	OmpC	58279
5	CAZ	OmpC	55697
5	CAZ	OmpC	28361
5	CAZ	OmpC	29976
5	CAZ	OmpC	24771
5	CAZ	OmpC	53900
5	FEP	OmpF	102567
5	FEP	OmpF	59948
5	FEP	OmpF	46626
5	FEP	OmpF	52235
5	FEP	OmpF	52525.2
5	FEP	OmpF	60764.4
5	FEP	OmpF	63854.1
5	FEP	OmpC	89453.3
5	FEP	OmpC	94345.3
5	FEP	OmpC	93646.5
5	FEP	OmpC	41537
5	FEP	OmpC	39164
5	FEP	OmpC	29669
5	FEP	OmpC	52545.6
5	FEP	OmpC	75256
5	FEP	OmpC	67240.6
15	CAZ	OmpF	122577
15	CAZ	OmpF	117313
15	CAZ	OmpF	112801
15	CAZ	OmpF	139848
15	CAZ	OmpF	131299
15	CAZ	OmpF	151387
15	CAZ	OmpF	145902
15	CAZ	OmpF	154678
15	CAZ	OmpF	145342
15	CAZ	OmpC	44615
15	CAZ	OmpC	59434
15	CAZ	OmpC	59805
15	CAZ	OmpC	86922
15	CAZ	OmpC	105181
15	CAZ	OmpC	108369
15	CAZ	OmpC	72777
15	FEP	OmpF	108704
15	FEP	OmpF	104143
15	FEP	OmpF	126947
15	FEP	OmpF	66388
15	FEP	OmpF	110622
15	FEP	OmpF	96255.1
15	FEP	OmpF	79733.7
15	FEP	OmpC	116348
15	FEP	OmpC	94856.9
15	FEP	OmpC	142997
15	FEP	OmpC	116407
15	FEP	OmpC	94337.8
15	FEP	OmpC	101468
30	CAZ	OmpF	100433
30	CAZ	OmpF	130592
30	CAZ	OmpF	109644
30	CAZ	OmpF	147078
30	CAZ	OmpF	136443
30	CAZ	OmpF	98429
30	CAZ	OmpF	125930
30	CAZ	OmpF	136227
30	CAZ	OmpF	136227
30	CAZ	OmpC	112890
30	CAZ	OmpC	95354
30	CAZ	OmpC	117435
30	CAZ	OmpC	126532
30	CAZ	OmpC	125705
30	FEP	OmpF	113338
30	FEP	OmpF	73704.4
30	FEP	OmpF	194254
30	FEP	OmpF	110577
30	FEP	OmpF	89634.4
30	FEP	OmpF	140734
30	FEP	OmpC	94958.4
30	FEP	OmpC	89426.8
30	FEP	OmpC	104178
30	FEP	OmpC	207359
30	FEP	OmpC	157951
30	FEP	OmpC	143700
30	FEP	OmpC	100946
60	FEP	OmpC	158348
60	FEP	OmpC	152014

## Sheet: Figure 3
CPD	PORIN	TIME	KILLING
CAZ	OmpF	5	20
CAZ	OmpF	5	56
CAZ	OmpF	5	39
CAZ	OmpF	15	60
CAZ	OmpF	15	43
CAZ	OmpF	15	64
CAZ	OmpF	15	78
CAZ	OmpF	30	72.3333
CAZ	OmpF	30	70
CAZ	OmpF	30	52
CAZ	OmpC	5	5
CAZ	OmpC	5	2.5
CAZ	OmpC	5	5
CAZ	OmpC	15	35.5
CAZ	OmpC	15	5.5
CAZ	OmpC	15	15.5
CAZ	OmpC	30	13
CAZ	OmpC	30	59.5
CAZ	OmpC	30	41
FEP	OmpF	5	20.1597
FEP	OmpF	5	11.5
FEP	OmpF	5	41.4641
FEP	OmpF	15	46.053
FEP	OmpF	15	37
FEP	OmpF	15	52.7613
FEP	OmpF	30	67
FEP	OmpF	30	62.3084
FEP	OmpF	30	49.4155
FEP	OmpC	5	22.2368
FEP	OmpC	5	13.9653
FEP	OmpC	5	41.1777
FEP	OmpC	15	35.5
FEP	OmpC	15	30.5
FEP	OmpC	15	50.7677
FEP	OmpC	30	51
FEP	OmpC	30	65.404
FEP	OmpC	30	66.8376

## Sheet: Figure 4
CPD	Accumulated conc.	KILLING		CPD	Accumulated conc.	KILLING
CAZ	16346	6.91892		FEP	52936.1	20.2381
CAZ	20860.9	10.5756		FEP	58183.5	54
CAZ	21837.5	1.8018		FEP	59047.9	41.311
CAZ	26316.6	0		FEP	65014.1	44.1629
CAZ	27702.4	5.01783		FEP	67576.3	33.3333
CAZ	29920.8	25.2605		FEP	80851.1	43.4993
CAZ	32557.3	27.3092		FEP	82615.8	40.2239
CAZ	35213.5	35.8079		FEP	90815	39.4623
CAZ	38605.6	0		FEP	95536.8	41.0256
CAZ	48243.4	4.31373		FEP	97902.9	38.7306
CAZ	53104.9	22.9231		FEP	103627	39.6721
CAZ	53678.1	2.43043		FEP	113649	56.9697
CAZ	54765.5	9.5		FEP	124249	38.4615
CAZ	58228.8	44.9529		FEP	134199	68.7361
CAZ	64196.3	19.9007		FEP	134509	60.4501
CAZ	64576.9	40.3999		FEP	148239	57.3791
CAZ	64956.7	9.86079		FEP	149747	49.8115
CAZ	72245.4	39.0873
CAZ	73196.8	5.66038
CAZ	75717.3	60.4076
CAZ	79679.6	28.0632
CAZ	83600.7	45.9712
CAZ	85704.5	48.7557
CAZ	90000.1	38.2194
CAZ	90724.7	20.4078
CAZ	95442.4	31.1947
CAZ	104122	78.8079
CAZ	105602	55.7254
CAZ	113557	72.3521
CAZ	117564	43.2624
CAZ	123224	40.9794
CAZ	127317	78
CAZ	132794	51.8991
CAZ	135574	64
CAZ	150656	77.9382
CAZ	152811	67.9524
CAZ	179848	69.4588
CAZ	191734	74.5698

## Sheet: Figure 5a
Time (s)	0 mM CAZ	5 mM CAZ	15 mM CAZ	25 mM CAZ	50 mM CAZ	100 mM CAZ	125 mM CAZ
0.25	0.97464	0.98357	0.99963	0.98501	0.98311	0.97757	0.99474
0.75	0.97457	0.97783	1	0.97915	0.98414	0.9809	0.98693
1.25	0.97946	0.97604	0.99737	0.98525	0.98744	0.97632	0.9972
1.75	0.98505	0.98844	0.98065	0.98521	0.99751	0.97092	0.99474
2.25	0.97464	0.98512	0.98496	0.98979	0.99433	0.97757	0.98693
2.75	0.97457	0.9883	0.99044	0.98501	0.99284	0.9809	0.98557
3.25	0.98465	0.99202	0.99087	0.97915	0.99574	0.97632	0.98809
3.75	0.99137	1	0.98946	0.98525	0.99555	0.97477	0.9882
4.25	0.99344	0.9917	0.99599	0.99294	0.99425	0.96955	0.99109
4.75	0.98677	0.9877	0.99963	0.9889	0.99041	0.97068	1
5.25	0.98701	0.98797	1	0.98061	0.98866	0.9686	0.99455
5.75	0.98217	0.98563	0.99737	0.97997	0.98864	0.97373	0.99272
6.25	0.9907	0.97733	0.99155	0.98523	0.98954	0.97369	0.99236
6.75	0.98999	0.97822	0.98556	0.98371	0.98311	0.96977	0.99542
7.25	0.98054	0.98396	0.987	0.98416	0.98414	0.96771	0.9917
7.75	0.97091	0.98756	0.98957	0.97827	0.98744	0.97526	0.98575
8.25	0.97058	0.98595	0.9887	0.97835	0.99412	0.98212	0.98553
8.75	0.97614	0.98109	0.98397	0.9801	0.99602	0.98421	0.98813
9.25	0.97564	0.974	0.98391	0.98341	0.98832	0.98332	0.99205
9.75	0.98016	0.97607	0.97821	0.98131	0.97697	0.98514	0.99376
10.25	0.98355	0.98358	0.98122	0.98233	0.97918	0.97874	0.99619
10.75	0.98954	0.98444	0.98931	0.98458	0.9883	0.97637	0.99374
11.25	0.98786	0.98408	0.99538	0.98272	0.99287	0.97239	0.9831
11.75	0.99107	0.98474	0.99352	0.9773	0.99397	0.96521	0.98197
12.25	0.98574	0.99044	0.987	0.9784	0.99115	0.96606	0.9879
12.75	0.99008	0.98991	0.98476	0.97901	0.98492	0.97404	0.99566
13.25	0.98376	0.98902	0.98521	0.97971	0.98658	0.97324	0.99643
13.75	0.98426	0.98495	0.99332	0.9788	0.9776	0.96293	0.99204
14.25	0.98196	0.98269	0.99495	0.98351	0.97637	0.96165	0.98969
14.75	0.98812	0.98411	0.99707	0.98293	0.98051	0.96762	0.99065
15.25	0.98406	0.98621	0.99785	0.98055	0.99078	0.97062	0.99021
15.75	0.98257	0.98905	0.99834	0.97929	0.98562	0.97068	0.98687
16.25	0.98298	0.99038	0.99663	0.98409	0.98517	0.96662	0.98579
16.75	0.98671	0.98357	0.99626	0.98327	0.98795	0.97015	0.99196
17.25	0.98948	0.97783	0.99852	0.97848	0.99101	0.97728	0.98457
17.75	0.9879	0.97604	0.9926	0.97849	0.98667	0.97915	0.98061
18.25	0.9802	0.97997	0.9934	0.98316	0.981	0.97849	0.9835
18.75	0.97716	0.97962	0.99194	0.98278	0.98333	0.97765	0.99025
19.25	0.97982	0.97787	0.99046	0.98237	0.99117	0.9741	0.98593
19.75	0.98429	0.98389	0.98307	0.98705	0.98477	0.97127	0.9879
20.25	0.98496	0.98702	0.98429	0.98668	0.98003	0.97342	0.98802
20.75	0.98686	0.98505	0.98652	0.98527	0.98675	0.97299	0.98768
21.25	0.98652	0.97364	0.98859	0.97765	0.99581	0.97027	0.98146
21.75	0.98637	0.9809	0.98211	0.97207	1	0.9737	0.98828
22.25	0.9905	0.98232	0.977	0.97337	0.99323	0.9793	0.9844
22.75	0.98961	0.98255	0.9788	0.98252	0.98688	0.97925	0.97965
23.25	0.97876	0.98017	0.98607	0.98168	0.98118	0.98082	0.97376
23.75	0.97074	0.98941	0.99115	0.9724	0.98589	0.97902	0.98438
24.25	0.97605	0.98409	0.99727	0.96983	0.98502	0.98273	0.99076
24.75	0.98145	0.97869	0.99486	0.97157	0.98557	0.98217	0.98669
25.25	0.97937	0.97433	0.98945	0.97428	0.98143	0.98286	0.98161
25.75	0.98017	0.97854	0.9879	0.97104	0.97748	0.98056	0.98162
26.25	0.97939	0.98594	0.99487	0.97208	0.97696	0.97926	0.98024
26.75	0.98166	0.98887	0.99327	0.9806	0.98249	0.97397	0.97952
27.25	0.98478	0.98416	0.98694	0.98672	0.9814	0.97049	0.97994
27.75	0.98009	0.97743	0.98038	0.98303	0.98296	0.97277	0.98643
28.25	0.96957	0.98677	0.98016	0.97766	0.98373	0.97997	0.98784
28.75	0.97346	0.98804	0.98424	0.98222	0.98837	0.98029	0.98296
29.25	0.97632	0.98657	0.9885	0.98826	0.98953	0.97918	0.98112
29.75	0.97089	0.97766	0.98691	0.98427	0.98891	0.97427	0.98889
30.25	0.96882	0.97711	0.98714	0.9861	0.98768	0.96508	0.99106
30.75	0.97745	0.98081	0.98398	0.98029	0.98555	0.96712	0.98194
31.25	0.98118	0.9853	0.98734	0.98119	0.98941	0.97401	0.98043
31.75	0.97688	0.98268	0.98322	0.97615	0.98842	0.98182	0.98223
32.25	0.9713	0.97811	0.9836	0.98272	0.99545	0.97077	0.98844
32.75	0.96673	0.98251	0.97711	0.98564	0.99222	0.9682	0.98899
33.25	0.97491	0.98532	0.98332	0.98602	0.99386	0.97316	0.98489
33.75	0.98605	0.9858	0.9898	0.98005	0.98561	0.98515	0.9754
34.25	0.99619	0.98076	0.99163	0.97425	0.98758	0.98526	0.97696
34.75	0.99403	0.97556	0.98489	0.97521	0.99004	0.98016	0.98017
35.25	0.98475	0.96946	0.98113	0.97297	0.99313	0.97149	0.98234
35.75	0.97709	0.97371	0.98259	0.96847	0.98596	0.97654	0.98466
36.25	0.97208	0.97807	0.985	0.96439	0.9806	0.97946	0.98787
36.75	0.97505	0.98703	0.99343	0.96768	0.98113	0.98745	0.98599
37.25	0.98063	0.98584	0.99121	0.97112	0.98473	0.97908	0.98332
37.75	0.98562	0.98421	0.9862	0.97271	0.99148	0.97878	0.98474
38.25	0.98404	0.98391	0.98311	0.97336	0.98737	0.97265	0.99193
38.75	0.98851	0.99138	0.99183	0.97007	0.98351	0.97118	0.99282
39.25	0.98906	0.98754	0.99312	0.98757	0.98436	0.96941	0.98725
39.75	0.98113	0.9848	0.99155	1	0.98679	0.97734	0.98431
40.25	0.97188	0.98423	0.98834	0.99509	0.98927	0.98803	0.98406
40.75	0.96656	0.98593	0.98655	0.97326	0.98414	0.98732	0.98237
41.25	0.96948	0.98089	0.981	0.97921	0.98013	0.98141	0.98204
41.75	0.97339	0.9829	0.98139	0.98362	0.9671	0.9729	0.98667
42.25	0.97985	0.98226	0.98967	0.97797	0.97119	0.96895	0.98881
42.75	0.9809	0.98349	0.99489	0.96893	0.97815	0.96685	0.98813
43.25	0.97391	0.9791	0.99021	0.97339	0.98679	0.97302	0.98377
43.75	0.96767	0.98317	0.982	0.98377	0.98453	0.97232	0.97689
44.25	0.96798	0.98472	0.98284	0.98896	0.97843	0.97587	0.97408
44.75	0.97443	0.98376	0.98401	0.97961	0.98433	0.97317	0.97435
45.25	0.97718	0.97924	0.9883	0.97111	0.98828	0.97592	0.97859
45.75	0.98249	0.97454	0.99101	0.96707	0.98627	0.97176	0.97865
46.25	0.98422	0.9741	0.99472	0.97411	0.97803	0.974	0.97936
46.75	0.97428	0.97357	0.99009	0.97381	0.98384	0.97344	0.98033
47.25	0.97195	0.97672	0.9868	0.97464	0.9885	0.96845	0.97858
47.75	0.9768	0.98335	0.9867	0.98091	0.98651	0.9753	0.97737
48.25	0.98449	0.98468	0.98383	0.98417	0.98087	0.98173	0.97904
48.75	0.97817	0.97781	0.98151	0.98194	0.98303	0.9877	0.9843
49.25	0.97671	0.97319	0.97474	0.97655	0.98638	0.97738	0.98019
49.75	0.97713	0.97891	0.98276	0.97585	0.98305	0.97845	0.97853
50.25	0.97403	0.98391	0.98324	0.97322	0.9805	0.97658	0.98125
50.75	0.97125	0.9743	0.98447	0.97428	0.98555	0.97598	0.98404
51.25	0.97371	0.97011	0.98544	0.97851	0.98552	0.96889	0.98165
51.75	0.98853	0.96836	0.98911	0.9718	0.97804	0.97885	0.9792
52.25	0.99687	0.97756	0.98463	0.9826	0.9746	0.98223	0.98092
52.75	0.98976	0.98793	0.97962	0.98652	0.97636	0.9829	0.97858
53.25	0.97829	0.99246	0.98112	0.97795	0.98317	0.97304	0.98124
53.75	0.98022	0.98182	0.97966	0.96679	0.9919	0.981	0.97698
54.25	0.98373	0.97763	0.98056	0.9779	0.99241	0.98683	0.97845
54.75	0.97595	0.97783	0.9806	0.98321	0.97795	0.98695	0.97537
55.25	0.97549	0.9711	0.98064	0.97918	0.97009	0.97229	0.98021
55.75	0.98167	0.96867	0.98236	0.97738	0.9736	0.96531	0.97662
56.25	0.98143	0.9783	0.98281	0.9766	0.97749	0.96861	0.97418
56.75	0.97327	0.98135	0.98028	0.97273	0.97599	0.97298	0.97773
57.25	0.97111	0.976	0.98588	0.97356	0.97899	0.97024	0.97894
57.75	0.97918	0.97812	0.98543	0.97652	0.98355	0.96781	0.97503
58.25	0.98074	0.97887	0.97783	0.97232	0.98438	0.9739	0.97208
58.75	0.971	0.98189	0.9677	0.97045	0.98035	0.98026	0.97817
59.25	0.96904	0.98585	0.97598	0.97738	0.98051	0.97972	0.9832
59.75	0.97609	0.98914	0.97354	0.97887	0.98101	0.96917	0.97677
60.25	0.98704	0.98954	0.98116	0.97994	0.98536	0.96328	0.97385
60.75	0.98448	0.98445	0.98543	0.97414	0.98151	0.9648	0.9714
61.25	0.98057	0.98346	0.98948	0.9767	0.97812	0.97304	0.97779
61.75	0.97821	0.98357	0.97501	0.97814	0.97567	0.97671	0.97991
62.25	0.98097	0.98253	0.97248	0.98307	0.97931	0.97787	0.98382
62.75	0.9876	0.98005	0.96746	0.97821	0.98225	0.97648	0.98137
63.25	0.98569	0.98054	0.9733	0.97522	0.97768	0.992	0.97872
63.75	0.9825	0.98339	0.98279	0.97861	0.97836	0.99725	0.97831
64.25	0.97608	0.97372	0.98428	0.97248	0.97763	0.98798	0.97707
64.75	0.97889	0.97272	0.97836	0.96847	0.9828	0.96603	0.97702
65.25	0.97571	0.97205	0.97839	0.97635	0.97885	0.96532	0.97343
65.75	0.9744	0.98038	0.98672	0.98305	0.98186	0.97143	0.97594
66.25	0.98225	0.97783	0.98077	0.98292	0.98298	0.97889	0.97666
66.75	0.98648	0.97836	0.97568	0.97745	0.98183	0.97596	0.98318
67.25	0.98484	0.97189	0.97874	0.97834	0.97693	0.97577	0.98913
67.75	0.97953	0.97584	0.98039	0.97128	0.97902	0.9748	0.98596
68.25	0.97656	0.97548	0.98185	0.97409	0.98509	0.97535	0.98281
68.75	0.97767	0.97591	0.98226	0.97438	0.97917	0.97145	0.97724
69.25	0.98014	0.96731	0.98844	0.9849	0.97576	0.9748	0.97734
69.75	0.98332	0.97258	0.98223	0.98361	0.97021	0.97706	0.97431
70.25	0.98186	0.97877	0.9844	0.98653	0.97497	0.97549	0.97741
70.75	0.98355	0.98143	0.98634	0.97688	0.96951	0.9687	0.9783
71.25	0.97763	0.97339	0.98939	0.97267	0.98199	0.96771	0.97662
71.75	0.97872	0.97184	0.98708	0.96964	0.98072	0.97039	0.97899
72.25	0.98337	0.9765	0.98935	0.97191	0.98796	0.97265	0.98712
72.75	0.98371	0.97141	0.98954	0.97043	0.98523	0.97488	0.98715
73.25	0.97813	0.96865	0.98438	0.96641	0.98088	0.98258	0.98142
73.75	0.97755	0.97205	0.97746	0.97013	0.96996	0.98397	0.9813
74.25	0.98323	0.97842	0.97595	0.97043	0.97479	0.9781	0.99444
74.75	0.98068	0.97323	0.98337	0.96994	0.98264	0.97297	0.9913
75.25	0.97442	0.97051	0.98257	0.96774	0.98256	0.96871	0.98676
75.75	0.97937	0.97252	0.9794	0.96909	0.97667	0.96638	0.98041
76.25	0.98283	0.97582	0.97574	0.96983	0.97546	0.96669	0.98492
76.75	0.97672	0.97431	0.97361	0.96697	0.97865	0.96653	0.97987
77.25	0.97285	0.97195	0.97458	0.96431	0.98266	0.9669	0.98219
77.75	0.97624	0.97378	0.9711	0.96341	0.98072	0.9685	0.98128
78.25	0.97955	0.9807	0.97803	0.96637	0.97704	0.97625	0.98535
78.75	0.9786	0.97856	0.97865	0.9712	0.98028	0.97478	0.98211
79.25	0.9767	0.97569	0.98391	0.9775	0.98294	0.97706	0.98176
79.75	0.97802	0.97259	0.97384	0.98441	0.98109	0.98672	0.98238
80.25	0.98075	0.96869	0.98092	0.97601	0.97793	0.9869	0.98256
80.75	0.98484	0.96748	0.98499	0.96969	0.97791	0.97868	0.9836
81.25	0.98102	0.97451	0.98828	0.96548	0.9831	0.96962	0.98327
81.75	0.97852	0.97585	0.97962	0.96735	0.98078	0.97582	0.98162
82.25	0.97207	0.97923	0.98661	0.96827	0.9754	0.97487	0.97789
82.75	0.97068	0.97849	0.98876	0.97076	0.97042	0.97611	0.97972
83.25	0.97601	0.98137	0.99215	0.9734	0.97385	0.97467	0.98503
83.75	0.98445	0.97814	0.98505	0.97357	0.97988	0.97658	0.98708
84.25	0.98952	0.98187	0.98094	0.97558	0.97789	0.96935	0.98249
84.75	0.98008	0.97591	0.97774	0.97412	0.97528	0.96379	0.98954
85.25	0.97533	0.97413	0.98117	0.96923	0.96916	0.96781	0.98841
85.75	0.97063	0.97889	0.98095	0.97073	0.96998	0.97217	0.98164
86.25	0.96802	0.98248	0.97932	0.97177	0.97544	0.96945	0.97278
86.75	0.97072	0.97999	0.98203	0.97051	0.98013	0.96534	0.98098
87.25	0.9769	0.97981	0.98149	0.9643	0.97776	0.96672	0.98072
87.75	0.98106	0.97848	0.97915	0.96754	0.97863	0.96306	0.97488
88.25	0.97144	0.97483	0.97815	0.97366	0.97791	0.96447	0.97099
88.75	0.9722	0.96943	0.98137	0.97697	0.97953	0.97158	0.97732
89.25	0.97164	0.97357	0.98311	0.97248	0.97883	0.97497	0.98118
89.75	0.9772	0.97531	0.98279	0.96907	0.98242	0.97573	0.98155
90.25	0.97864	0.98061	0.97851	0.96486	0.97709	0.97087	0.9793
90.75	0.97773	0.97644	0.97406	0.97233	0.97766	0.96309	0.98009
91.25	0.97961	0.97749	0.97131	0.97914	0.98056	0.96037	0.97523
91.75	0.97807	0.97469	0.97661	0.97698	0.98308	0.97117	0.97405
92.25	0.98129	0.97704	0.97719	0.97012	0.9817	0.97537	0.97424
92.75	0.98395	0.9774	0.97859	0.97251	0.97932	0.96697	0.97898
93.25	0.98967	0.97713	0.97838	0.97952	0.98	0.9589	0.9798
93.75	0.98404	0.97343	0.97705	0.97661	0.98701	0.9668	0.98032
94.25	0.97766	0.97191	0.97517	0.96984	0.98907	0.97692	0.97227
94.75	0.97577	0.96728	0.97815	0.96555	0.9813	0.98034	0.97216
95.25	0.97015	0.96401	0.97734	0.96642	0.97102	0.9714	0.97592
95.75	0.96456	0.96607	0.97738	0.96762	0.96777	0.96989	0.9782
96.25	0.96837	0.97249	0.97835	0.96654	0.97538	0.97074	0.97864
96.75	0.97767	0.9681	0.97816	0.96282	0.9795	0.97332	0.97675
97.25	0.97371	0.96519	0.97526	0.96347	0.97966	0.97876	0.97694
97.75	0.97637	0.96537	0.98001	0.97038	0.97507	0.97901	0.97301
98.25	0.9747	0.96798	0.98247	0.97206	0.97972	0.97939	0.97279
98.75	0.98026	0.96934	0.97726	0.96581	0.98033	0.96727	0.96884
99.25	0.97939	0.97859	0.97402	0.96596	0.98258	0.96672	0.97109
99.75	0.97968	0.98166	0.97263	0.96693	0.98289	0.96642	0.97452
100.25	0.97361	0.97456	0.97301	0.96908	0.98314	0.97244	0.97249
100.75	0.97393	0.9716	0.97814	0.97206	0.97787	0.971	0.96685
101.25	0.97963	0.97617	0.98437	0.97466	0.97897	0.9673	0.97111
101.75	0.98469	0.98027	0.98731	0.97119	0.98287	0.97182	0.97733
102.25	0.98462	0.97595	0.97982	0.97512	0.98243	0.97919	0.98086
102.75	0.97748	0.97515	0.97538	0.97469	0.97966	0.98132	0.97571
103.25	0.97785	0.97441	0.97324	0.96524	0.9779	0.9724	0.97388
103.75	0.97792	0.97933	0.97233	0.96459	0.97765	0.97295	0.97185
104.25	0.98072	0.98404	0.97299	0.96579	0.9735	0.98245	0.97882
104.75	0.97935	0.98054	0.97536	0.97072	0.97879	0.97922	0.97764
105.25	0.98302	0.97982	0.97501	0.96523	0.97923	0.96704	0.9795
105.75	0.9755	0.97859	0.97692	0.96829	0.97295	0.96546	0.97926
106.25	0.97747	0.97721	0.97315	0.96085	0.96221	0.97283	0.97783
106.75	0.97974	0.97725	0.97414	0.96582	0.96927	0.97503	0.97402
107.25	0.9762	0.97941	0.96848	0.96413	0.97939	0.97659	0.97649
107.75	0.97546	0.98554	0.97956	0.96622	0.97364	0.97078	0.9826
108.25	0.97965	0.98305	0.98046	0.96673	0.96695	0.9674	0.97705
108.75	0.98667	0.97636	0.98422	0.97018	0.96857	0.9647	0.97457
109.25	0.98076	0.96748	0.97362	0.9675	0.97479	0.96692	0.97369
109.75	0.98831	0.96528	0.96878	0.97129	0.97097	0.96056	0.97637
110.25	0.99249	0.97162	0.96822	0.97656	0.96878	0.98999	0.98288
110.75	0.98803	0.97611	0.96961	0.97204	0.96624	1	0.9829
111.25	0.97721	0.97884	0.97348	0.96194	0.96688	0.98845	0.97839
111.75	0.97516	0.97466	0.97212	0.96042	0.97245	0.96636	0.97322
112.25	0.98456	0.96954	0.97675	0.97026	0.97554	0.96791	0.97449
112.75	0.98979	0.97106	0.97906	0.96995	0.97405	0.97168	0.98146
113.25	0.98852	0.97117	0.97583	0.96726	0.97396	0.97525	0.9824
113.75	0.97747	0.97665	0.97092	0.9657	0.97247	0.9743	0.98034
114.25	0.97965	0.97605	0.97058	0.9712	0.97554	0.96852	0.977
114.75	0.99084	0.97377	0.97465	0.97052	0.97738	0.96419	0.97955
115.25	0.99434	0.96844	0.97343	0.96271	0.97725	0.97239	0.97798
115.75	0.97952	0.97159	0.97288	0.96478	0.96404	0.97445	0.97412
116.25	0.97044	0.97373	0.9738	0.969	0.96133	0.97727	0.98284
116.75	0.97423	0.97171	0.97723	0.97056	0.96686	0.97091	0.98213
117.25	0.97758	0.96932	0.97949	0.96591	0.97101	0.97306	0.98222
117.75	0.98023	0.97207	0.97765	0.9687	0.97105	0.96971	0.981
118.25	0.98409	0.97322	0.9781	0.97121	0.97019	0.96991	0.98224
118.75	0.9909	0.97104	0.97607	0.96264	0.96616	0.97114	0.98356
119.25	0.988	0.96986	0.97044	0.96666	0.96721	0.96815	0.98975
119.75	0.98244	0.96911	0.96819	0.96806	0.96953	0.95899	0.97285
120.25	0.9745	0.97016	0.97262	0.99588	0.97045	0.96517	0.94006
120.75	0.97883	0.96728	0.98001	0.99916	0.973	0.97337	0.87388
121.25	0.98177	0.96497	0.99106	0.99056	0.96024	0.94762	0.82105
121.75	0.98045	0.97093	0.98312	0.96697	0.90999	0.91149	0.7603
122.25	0.96742	0.97532	0.94567	0.97493	0.85511	0.87081	0.72285
122.75	0.96706	0.95724	0.92151	0.97732	0.81644	0.83136	0.67552
123.25	0.97168	0.92182	0.91838	0.97379	0.79343	0.7758	0.65425
123.75	0.9725	0.90704	0.91479	0.96785	0.77654	0.73993	0.63756
124.25	0.9714	0.90994	0.89903	0.9516	0.77346	0.70539	0.62389
124.75	0.97459	0.90865	0.89037	0.9246	0.76784	0.69548	0.60979
125.25	0.98473	0.90215	0.88696	0.88655	0.75973	0.68165	0.60131
125.75	0.97684	0.9021	0.88624	0.8601	0.7574	0.66511	0.59516
126.25	0.9748	0.90205	0.88065	0.85047	0.74946	0.64021	0.57818
126.75	0.97862	0.90005	0.87759	0.85575	0.74806	0.63793	0.56047
127.25	0.98047	0.90706	0.87475	0.8457	0.74429	0.63774	0.54512
127.75	0.97752	0.91278	0.88032	0.82374	0.74427	0.62461	0.5434
128.25	0.97298	0.90931	0.87153	0.81333	0.737	0.61782	0.54185
128.75	0.97839	0.90395	0.87193	0.81534	0.73607	0.60953	0.53953
129.25	0.97337	0.91049	0.8724	0.81566	0.72824	0.604	0.52979
129.75	0.9718	0.90799	0.87859	0.80521	0.71852	0.59153	0.52379
130.25	0.9759	0.90404	0.8711	0.80055	0.71379	0.58499	0.52136
130.75	0.98557	0.90418	0.86865	0.80921	0.71608	0.58565	0.5156
131.25	0.995	0.90603	0.86446	0.80902	0.70826	0.59058	0.50799
131.75	0.98753	0.90284	0.86007	0.79742	0.6994	0.58369	0.50406
132.25	0.97916	0.89858	0.85851	0.79199	0.70025	0.56778	0.49487
132.75	0.96684	0.90021	0.85549	0.79657	0.70204	0.5608	0.49253
133.25	0.97365	0.89966	0.85557	0.79403	0.69492	0.56764	0.48609
133.75	0.98402	0.90153	0.85683	0.78661	0.68743	0.56386	0.48353
134.25	0.98595	0.89872	0.86217	0.78221	0.69	0.55956	0.47363
134.75	0.97466	0.90254	0.86081	0.77699	0.68945	0.55706	0.47953
135.25	0.97779	0.90244	0.85632	0.77379	0.68409	0.55422	0.4778
135.75	0.99415	0.90446	0.84646	0.77361	0.67933	0.54856	0.47452
136.25	1	0.90754	0.84269	0.76652	0.68135	0.54395	0.46975
136.75	0.98715	0.90771	0.84466	0.7647	0.67799	0.54331	0.47116
137.25	0.98134	0.90249	0.84332	0.7737	0.67285	0.53984	0.46822
137.75	0.97937	0.90438	0.84292	0.77681	0.67283	0.53557	0.46435
138.25	0.98078	0.91196	0.84366	0.77351	0.66988	0.52949	0.46179
138.75	0.97488	0.91228	0.84137	0.77171	0.66572	0.52725	0.46045
139.25	0.971	0.91114	0.83683	0.76877	0.66246	0.5303	0.45661
139.75	0.96801	0.91256	0.83745	0.76028	0.6612	0.52702	0.45356
140.25	0.96964	0.90605	0.83787	0.75656	0.6572	0.51749	0.45318
140.75	0.97774	0.90228	0.83579	0.75387	0.65131	0.51748	0.45413
141.25	0.99368	0.90675	0.84041	0.75047	0.64972	0.5167	0.4548
141.75	0.98668	0.91186	0.83794	0.75538	0.651	0.51395	0.45151
142.25	0.97693	0.91054	0.84162	0.75891	0.65143	0.50541	0.44727
142.75	0.97052	0.90503	0.8397	0.75423	0.64913	0.51606	0.44711
143.25	0.97649	0.90502	0.83723	0.74797	0.64498	0.52119	0.45309
143.75	0.97218	0.90497	0.82837	0.75021	0.64596	0.5195	0.45277
144.25	0.97062	0.91003	0.82957	0.76084	0.64204	0.50482	0.44149
144.75	0.97647	0.9142	0.82707	0.76299	0.64166	0.50328	0.43787
145.25	0.97609	0.91027	0.82569	0.75172	0.63489	0.50393	0.43511
145.75	0.9791	0.90511	0.82431	0.74361	0.63973	0.50347	0.43801
146.25	0.97579	0.90305	0.83254	0.74804	0.63407	0.49988	0.43673
146.75	0.98227	0.90666	0.83153	0.75008	0.63516	0.51483	0.43843
147.25	0.97626	0.9025	0.83232	0.74549	0.62703	0.52126	0.43899
147.75	0.97434	0.89838	0.82586	0.74017	0.63229	0.51142	0.43592
148.25	0.978	0.89623	0.82056	0.74162	0.62649	0.49423	0.43791
148.75	0.98572	0.9015	0.81164	0.74115	0.63095	0.49334	0.43284
149.25	0.98228	0.90665	0.8101	0.73843	0.62942	0.50064	0.43024
149.75	0.97986	0.90755	0.8186	0.73505	0.6277	0.50161	0.42791
150.25	0.98061	0.90255	0.82366	0.73734	0.62879	0.50571	0.42991
150.75	0.98259	0.90186	0.82158	0.73937	0.63196	0.49923	0.43021
151.25	0.98246	0.90137	0.8143	0.73395	0.634	0.49671	0.42896
151.75	0.98543	0.902	0.8148	0.74377	0.62918	0.48921	0.42869
152.25	0.98128	0.90454	0.8156	0.74363	0.62598	0.48507	0.4263
152.75	0.97555	0.9077	0.8111	0.74252	0.62101	0.47974	0.42608
153.25	0.98109	0.90261	0.80891	0.7294	0.62266	0.48414	0.42746
153.75	0.98973	0.89794	0.81268	0.72443	0.62278	0.48562	0.42755
154.25	0.98707	0.90082	0.81374	0.71662	0.62024	0.48612	0.42368
154.75	0.9797	0.9034	0.8007	0.71725	0.61791	0.48482	0.42025
155.25	0.98169	0.90213	0.79503	0.72468	0.61317	0.48597	0.41896
155.75	0.9842	0.89966	0.80262	0.72689	0.6106	0.47836	0.42175
156.25	0.98734	0.90021	0.81213	0.72697	0.61143	0.47815	0.42353
156.75	0.98101	0.90028	0.81043	0.73014	0.61542	0.48213	0.42105
157.25	0.97494	0.89679	0.80637	0.73431	0.61383	0.48148	0.41843
157.75	0.97477	0.89998	0.807	0.73454	0.61275	0.47619	0.41817
158.25	0.97801	0.90458	0.80152	0.72436	0.61016	0.47342	0.42244
158.75	0.98054	0.90343	0.80109	0.72772	0.60785	0.48193	0.4215
159.25	0.98431	0.89689	0.80772	0.72917	0.60885	0.48108	0.41955
159.75	0.98098	0.89449	0.81197	0.73038	0.61238	0.4823	0.42054
160.25	0.98001	0.89489	0.80701	0.72507	0.61687	0.47636	0.42397
160.75	0.97621	0.89496	0.80052	0.72281	0.61534	0.47205	0.42375
161.25	0.97918	0.8976	0.80467	0.72126	0.6074	0.46774	0.4199
161.75	0.98074	0.89634	0.80443	0.72603	0.5992	0.46945	0.41842
162.25	0.9891	0.89336	0.80073	0.72322	0.60107	0.47464	0.41741
162.75	0.9817	0.90053	0.79421	0.7178	0.60453	0.47501	0.41501
163.25	0.97876	0.90576	0.79631	0.71457	0.60927	0.47427	0.41429
163.75	0.98127	0.90497	0.79789	0.72024	0.61026	0.47004	0.4148
164.25	0.98124	0.90505	0.79436	0.71358	0.60363	0.47123	0.4148
164.75	0.97405	0.90082	0.7898	0.71387	0.59718	0.47207	0.41492
165.25	0.97048	0.89454	0.79507	0.7104	0.60122	0.47092	0.41938
165.75	0.9748	0.88835	0.80003	0.71398	0.60634	0.47259	0.42252
166.25	0.97516	0.89127	0.80115	0.70717	0.60156	0.47154	0.42282
166.75	0.97368	0.89528	0.79239	0.70505	0.59623	0.46988	0.41681
167.25	0.97193	0.89773	0.79505	0.70291	0.60323	0.46477	0.41162
167.75	0.98398	0.89463	0.79694	0.705	0.6055	0.46307	0.41115
168.25	0.98389	0.88984	0.79904	0.70255	0.60114	0.46373	0.41398
168.75	0.98911	0.89321	0.79463	0.70243	0.59217	0.46633	0.41576
169.25	0.98599	0.89466	0.79668	0.70843	0.59535	0.4668	0.41523
169.75	0.98641	0.89355	0.79283	0.71185	0.59634	0.46198	0.41506
170.25	0.97699	0.89108	0.79251	0.70885	0.59922	0.46258	0.41459
170.75	0.97639	0.89364	0.78959	0.70472	0.59896	0.46567	0.41411
171.25	0.97857	0.89538	0.79054	0.70278	0.59908	0.47254	0.41412
171.75	0.97905	0.89685	0.79258	0.70969	0.59847	0.46877	0.41901
172.25	0.98088	0.89271	0.79803	0.7092	0.60002	0.46752	0.41898
172.75	0.98286	0.8923	0.79764	0.70852	0.60152	0.46092	0.41555
173.25	0.98683	0.89004	0.79966	0.70498	0.60147	0.45914	0.41227
173.75	0.98289	0.89527	0.79201	0.70015	0.6004	0.45823	0.41321
174.25	0.97887	0.8953	0.78963	0.70634	0.59835	0.46165	0.40886
174.75	0.97643	0.89624	0.78452	0.71053	0.59919	0.46149	0.40982
175.25	0.98286	0.89284	0.78884	0.70979	0.5964	0.45976	0.41416
175.75	0.99192	0.89687	0.7826	0.69433	0.59212	0.46049	0.41682
176.25	0.99168	0.89494	0.7896	0.69728	0.59013	0.4575	0.41462
176.75	0.98086	0.89377	0.79125	0.69473	0.59076	0.46266	0.41536
177.25	0.97548	0.89072	0.79051	0.69479	0.58953	0.46847	0.41768
177.75	0.98024	0.88755	0.78317	0.6953	0.58752	0.47767	0.41465
178.25	0.98442	0.88521	0.78209	0.70106	0.59126	0.47213	0.41372
178.75	0.97768	0.89796	0.78992	0.69687	0.59571	0.4675	0.41286
179.25	0.97723	0.90344	0.79559	0.68908	0.59354	0.45897	0.40793
179.75	0.98072	0.89541	0.79753	0.68622	0.58921	0.45828	0.40289
180.25	0.98365	0.88395	0.7866	0.69472	0.59049	0.46019	0.40519
180.75	0.98006	0.89161	0.78358	0.69493	0.59525	0.47151	0.41163
181.25	0.97715	0.89644	0.7835	0.69105	0.59214	0.47227	0.41209
181.75	0.98024	0.89343	0.78649	0.69232	0.59417	0.46453	0.40898
182.25	0.97914	0.88622	0.78832	0.70148	0.59473	0.45935	0.40976
182.75	0.97803	0.88998	0.7879	0.70189	0.58937	0.45788	0.41118
183.25	0.97291	0.89639	0.78957	0.69879	0.58525	0.46105	0.40924
183.75	0.97581	0.8954	0.78173	0.69588	0.58771	0.46259	0.40534
184.25	0.97869	0.88991	0.77717	0.6943	0.58827	0.46283	0.40811
184.75	0.98279	0.89439	0.77946	0.69146	0.58712	0.4562	0.40742
185.25	0.98459	0.89366	0.78737	0.69571	0.58793	0.46319	0.40904
185.75	0.98454	0.89239	0.7911	0.6973	0.58977	0.46683	0.41351
186.25	0.98113	0.88461	0.78501	0.69629	0.58703	0.46962	0.4145
186.75	0.97977	0.88791	0.78077	0.6933	0.58371	0.46389	0.40857
187.25	0.97956	0.88896	0.78132	0.69093	0.57993	0.46163	0.40751
187.75	0.98298	0.89724	0.78229	0.68759	0.58041	0.45871	0.41164
188.25	0.97492	0.89165	0.78176	0.6914	0.58208	0.46445	0.4125
188.75	0.96896	0.88976	0.7749	0.69637	0.58042	0.47132	0.4121
189.25	0.96519	0.89151	0.78446	0.69983	0.57956	0.47055	0.41223
189.75	0.96792	0.897	0.78613	0.69688	0.58265	0.46447	0.41052
190.25	0.96436	0.89499	0.7795	0.69419	0.58668	0.45691	0.40793
190.75	0.97063	0.89412	0.77763	0.68829	0.58562	0.45968	0.40666
191.25	0.9784	0.89111	0.78096	0.68404	0.58602	0.46104	0.40447
191.75	0.97648	0.88906	0.78597	0.68886	0.58452	0.4612	0.40162
192.25	0.97529	0.8905	0.78025	0.69314	0.58489	0.45587	0.40151
192.75	0.97022	0.89395	0.77817	0.69841	0.58141	0.45336	0.40535
193.25	0.97359	0.89613	0.77276	0.69401	0.5851	0.45243	0.40793
193.75	0.97003	0.89346	0.77694	0.69603	0.58813	0.45612	0.40898
194.25	0.97423	0.89093	0.78114	0.69476	0.58579	0.46045	0.40465
194.75	0.96789	0.88973	0.77938	0.69077	0.57818	0.45836	0.40475
195.25	0.97689	0.89414	0.78033	0.68288	0.57321	0.4538	0.40435
195.75	0.97819	0.89599	0.77992	0.68074	0.58084	0.45045	0.40538
196.25	0.98081	0.90044	0.77784	0.69062	0.58177	0.45662	0.40001
196.75	0.98168	0.89181	0.77447	0.69274	0.58239	0.4615	0.39892
197.25	0.98286	0.88928	0.77897	0.68897	0.58472	0.46121	0.39761
197.75	0.97712	0.89269	0.78634	0.67796	0.58952	0.45729	0.40256
198.25	0.97651	0.89947	0.78956	0.70602	0.58444	0.45581	0.40489
198.75	0.98065	0.89139	0.78274	0.71097	0.58187	0.45486	0.40561
199.25	0.98338	0.88363	0.77709	0.70076	0.58085	0.45278	0.40385
199.75	0.98681	0.88806	0.77438	0.6762	0.57589	0.45667	0.40789
200.25	0.98311	0.89448	0.77413	0.68699	0.57215	0.45642	0.40673
200.75	0.98123	0.89834	0.76869	0.68688	0.57662	0.46032	0.40301
201.25	0.97889	0.89141	0.76843	0.68692	0.57884	0.45794	0.40417
201.75	0.97662	0.88952	0.767	0.68969	0.5737	0.45609	0.40419
202.25	0.9803	0.88831	0.77477	0.69636	0.5744	0.45038	0.40384
202.75	0.98293	0.89307	0.77518	0.6879	0.57437	0.44681	0.40095
203.25	0.98734	0.89221	0.782	0.67954	0.57318	0.44933	0.40443
203.75	0.97681	0.89178	0.78168	0.68031	0.57245	0.45227	0.40198
204.25	0.98044	0.88978	0.78528	0.68623	0.57713	0.45099	0.40396
204.75	0.97509	0.88589	0.77795	0.69216	0.5753	0.4563	0.40309
205.25	0.97862	0.89022	0.77529	0.69967	0.57867	0.46234	0.40227
205.75	0.98892	0.89449	0.76897	0.69904	0.58092	0.46147	0.39944
206.25	0.99602	0.89996	0.77477	0.68772	0.57977	0.45931	0.4047
206.75	0.98883	0.89661	0.78207	0.68183	0.57652	0.46514	0.40562
207.25	0.97899	0.89716	0.78517	0.68261	0.57852	0.45926	0.40079
207.75	0.9811	0.89621	0.78074	0.68426	0.57729	0.45182	0.3967
208.25	0.981	0.8992	0.77383	0.68082	0.57507	0.45332	0.39856
208.75	0.97384	0.89466	0.77376	0.68796	0.57369	0.45039	0.39972
209.25	0.97996	0.89099	0.7795	0.68956	0.57138	0.44757	0.39763
209.75	0.98816	0.88274	0.78409	0.69072	0.57006	0.45801	0.39844
210.25	0.99563	0.88677	0.77859	0.68383	0.57342	0.47386	0.39669
210.75	0.98747	0.88792	0.77159	0.68267	0.57444	0.47245	0.39857
211.25	0.98244	0.892	0.7737	0.67549	0.57571	0.45775	0.40258
211.75	0.97928	0.88578	0.77552	0.67829	0.58039	0.44814	0.40417
212.25	0.97911	0.88583	0.76935	0.68474	0.5799	0.45088	0.40023
212.75	0.97604	0.88791	0.76266	0.68239	0.57496	0.45544	0.39851
213.25	0.97748	0.88599	0.76956	0.67825	0.57388	0.4554	0.3997
213.75	0.9779	0.88632	0.77613	0.67744	0.57535	0.45689	0.4011
214.25	0.98014	0.89202	0.77372	0.67949	0.57116	0.45565	0.39799
214.75	0.97806	0.89613	0.76914	0.68728	0.57287	0.45353	0.39703
215.25	0.9784	0.88892	0.77104	0.69342	0.57863	0.45213	0.39818
215.75	0.97993	0.88912	0.7724	0.68831	0.58189	0.44794	0.39877
216.25	0.9784	0.88643	0.7677	0.67987	0.57593	0.45265	0.39532
216.75	0.97494	0.88431	0.76529	0.68262	0.57302	0.463	0.39768
217.25	0.97013	0.88556	0.76389	0.68439	0.57196	0.46502	0.40072
217.75	0.96953	0.88766	0.77123	0.6809	0.57358	0.45442	0.40133
218.25	0.96674	0.88068	0.77539	0.67681	0.5723	0.45346	0.39721
218.75	0.97259	0.87817	0.77293	0.67927	0.57307	0.45433	0.39928
219.25	0.97452	0.88893	0.76941	0.6809	0.56946	0.46083	0.39707
219.75	0.9805	0.88906	0.77001	0.68342	0.57213	0.47174	0.39442
220.25	0.98292	0.88579	0.77656	0.68223	0.56974	0.47201	0.39404
220.75	0.98376	0.88598	0.77447	0.67985	0.57607	0.45973	0.39803
221.25	0.98342	0.89226	0.76893	0.67582	0.57781	0.45249	0.39839
221.75	0.9793	0.89668	0.76899	0.67285	0.58112	0.45505	0.39475
222.25	0.97338	0.89323	0.77071	0.67652	0.57558	0.45505	0.39301
222.75	0.97421	0.8853	0.76796	0.67206	0.57796	0.45457	0.39606
223.25	0.98469	0.87983	0.76234	0.67342	0.57608	0.45013	0.39809
223.75	0.98814	0.88382	0.76486	0.67648	0.57422	0.45137	0.39546
224.25	0.98397	0.88481	0.76196	0.68025	0.56963	0.45356	0.3947
224.75	0.98183	0.88284	0.76256	0.67153	0.57058	0.45429	0.40068
225.25	0.97419	0.8847	0.76675	0.67352	0.56896	0.45033	0.40461
225.75	0.97065	0.89208	0.7742	0.67552	0.56914	0.45135	0.40281
226.25	0.97854	0.88739	0.77272	0.67157	0.5696	0.45164	0.40008
226.75	0.9907	0.8821	0.77686	0.66672	0.56745	0.45664	0.39996
227.25	0.99141	0.88177	0.77444	0.67311	0.56881	0.45363	0.40004
227.75	0.98591	0.88864	0.77331	0.67878	0.56985	0.44853	0.39897
228.25	0.98026	0.88653	0.77415	0.67865	0.57518	0.44423	0.39977
228.75	0.97977	0.88065	0.77175	0.67471	0.57273	0.45864	0.40312
229.25	0.97839	0.88067	0.77154	0.67276	0.57283	0.4617	0.39951
229.75	0.97903	0.88283	0.76732	0.67288	0.57327	0.45606	0.39508
230.25	0.98016	0.88667	0.77014	0.67235	0.57895	0.44501	0.39418
230.75	0.98596	0.88773	0.76989	0.66957	0.57774	0.44694	0.39689
231.25	0.98922	0.88923	0.77459	0.67532	0.57061	0.44771	0.40084
231.75	0.9804	0.88902	0.77277	0.67901	0.56569	0.44862	0.40191
232.25	0.97727	0.88755	0.76606	0.68096	0.56615	0.44622	0.39884
232.75	0.97391	0.883	0.76233	0.67572	0.57216	0.45078	0.39168
233.25	0.9777	0.87945	0.76497	0.67499	0.57552	0.45091	0.39241
233.75	0.97218	0.88487	0.76919	0.67736	0.57791	0.44719	0.39773
234.25	0.97615	0.88737	0.7656	0.68111	0.57699	0.44295	0.39948
234.75	0.97884	0.88468	0.76283	0.67679	0.57686	0.45107	0.39555
235.25	0.97924	0.88056	0.76552	0.67279	0.57169	0.45397	0.39489
235.75	0.97812	0.88257	0.76568	0.67196	0.56771	0.44448	0.39904
236.25	0.97933	0.87696	0.76677	0.67083	0.56707	0.44353	0.40489
236.75	0.97881	0.87778	0.76675	0.67111	0.56852	0.45109	0.40326
237.25	0.96843	0.88014	0.76229	0.67622	0.56822	0.4644	0.40031
237.75	0.96882	0.88375	0.75903	0.68083	0.57032	0.45968	0.39826
238.25	0.97653	0.87969	0.76263	0.6762	0.56725	0.45236	0.40199
238.75	0.98369	0.88846	0.76783	0.67373	0.56523	0.44366	0.40046
239.25	0.98922	0.89393	0.76818	0.67355	0.5634	0.44368	0.39584
239.75	0.98856	0.89177	0.76951	0.67412	0.57078	0.44599	0.39928
240.25	0.98472	0.88323	0.76966	0.67641	0.57295	0.44712	0.40165
240.75	0.98652	0.88702	0.76952	0.67534	0.57705	0.44676	0.39725
241.25	0.98881	0.88623	0.77098	0.67501	0.56767	0.44494	0.39282
241.75	0.98256	0.88739	0.77084	0.6709	0.56639	0.44407	0.39697
242.25	0.98096	0.88392	0.7673	0.67099	0.56677	0.44607	0.40181
242.75	0.98104	0.88689	0.76085	0.67195	0.57162	0.44645	0.40343
243.25	0.98046	0.88626	0.75988	0.6742	0.56904	0.45185	0.40244
243.75	0.97721	0.89064	0.76014	0.67471	0.56957	0.45512	0.39738
244.25	0.9829	0.8867	0.76136	0.67322	0.57158	0.45037	0.39611
244.75	0.98224	0.88978	0.76514	0.6748	0.5715	0.44317	0.39746
245.25	0.98288	0.89193	0.76669	0.67769	0.56904	0.4412	0.39915
245.75	0.98278	0.88742	0.76301	0.67963	0.56887	0.4469	0.39872
246.25	0.97881	0.88213	0.75976	0.67703	0.56702	0.44725	0.39746
246.75	0.97484	0.88187	0.76147	0.67376	0.56954	0.45581	0.39576
247.25	0.97707	0.88674	0.76509	0.68119	0.57427	0.47269	0.39523
247.75	0.98142	0.88642	0.76897	0.68618	0.57589	0.47527	0.39486
248.25	0.98343	0.88737	0.76976	0.68911	0.57119	0.46216	0.39183
248.75	0.97739	0.89046	0.76571	0.68549	0.56908	0.44553	0.39074
249.25	0.9786	0.89098	0.75775	0.68632	0.56969	0.455	0.39478
249.75	0.97526	0.88286	0.75625	0.67978	0.56405	0.45754	0.39854
250.25	0.97591	0.87959	0.75923	0.67605	0.56157	0.44924	0.40038
250.75	0.9668	0.88252	0.75927	0.69494	0.56536	0.44282	0.39929
251.25	0.96491	0.89284	0.75385	0.70767	0.5745	0.4485	0.3953
251.75	0.9715	0.88961	0.75578	0.69703	0.57296	0.45018	0.3932
252.25	0.98396	0.8899	0.7611	0.67249	0.56717	0.44596	0.39846
252.75	0.98763	0.88244	0.76045	0.67311	0.56082	0.45197	0.4052
253.25	0.98666	0.88382	0.75747	0.68117	0.56252	0.45529	0.40597
253.75	0.97879	0.88683	0.76301	0.68298	0.56398	0.45061	0.40023
254.25	0.97365	0.89147	0.76687	0.67994	0.56678	0.4516	0.39776
254.75	0.97464	0.88993	0.76688	0.67654	0.56575	0.45385	0.39802
255.25	0.98933	0.88325	0.76326	0.67627	0.56656	0.45261	0.39886
255.75	0.98276	0.89106	0.75928	0.67713	0.56529	0.44146	0.40063
256.25	0.98278	0.88748	0.75969	0.6743	0.56311	0.44198	0.39993
256.75	0.97896	0.88631	0.75958	0.67541	0.56084	0.44844	0.39841
257.25	0.98079	0.87719	0.76209	0.67469	0.56279	0.45409	0.39504
257.75	0.976	0.87988	0.76238	0.6796	0.56458	0.45047	0.39635
258.25	0.98093	0.88086	0.76807	0.67864	0.56431	0.44788	0.39327
258.75	0.98409	0.88458	0.76813	0.68067	0.56447	0.44709	0.39314
259.25	0.98703	0.88302	0.76756	0.68181	0.56444	0.44655	0.39564
259.75	0.98964	0.88265	0.76324	0.67908	0.5709	0.44573	0.39817
260.25	0.98789	0.88308	0.76126	0.67377	0.5675	0.44578	0.39689
260.75	0.98873	0.8814	0.75699	0.66875	0.56787	0.44747	0.40039
261.25	0.98816	0.87959	0.75419	0.67307	0.56412	0.45435	0.40282
261.75	0.98663	0.88936	0.75553	0.68197	0.56631	0.45405	0.40244
262.25	0.97903	0.89354	0.76248	0.68276	0.56358	0.45045	0.3969
262.75	0.97554	0.88671	0.76924	0.67243	0.56896	0.44782	0.39927
263.25	0.96641	0.87763	0.76672	0.66757	0.56943	0.449	0.39957
263.75	0.97148	0.88635	0.76463	0.67203	0.56829	0.44625	0.4021
264.25	0.97848	0.88973	0.76147	0.67363	0.57004	0.45273	0.40093
264.75	0.98404	0.88291	0.76355	0.66893	0.5701	0.45638	0.39952
265.25	0.97412	0.87996	0.75959	0.67616	0.56856	0.45652	0.39458
265.75	0.98202	0.88536	0.75777	0.67763	0.56651	0.44794	0.39279
266.25	0.98492	0.88122	0.75639	0.67696	0.56575	0.44578	0.3982
266.75	0.98957	0.87455	0.76254	0.66548	0.56098	0.44465	0.40051
267.25	0.98002	0.87702	0.76278	0.67301	0.55947	0.45151	0.40202
267.75	0.97666	0.88354	0.76291	0.67714	0.5573	0.45303	0.40044
268.25	0.97107	0.88665	0.76304	0.67756	0.5573	0.45464	0.39856
268.75	0.97426	0.88232	0.75983	0.6703	0.56153	0.4558	0.39475
269.25	0.9783	0.88473	0.75701	0.67304	0.56836	0.45494	0.39426
269.75	0.98868	0.88668	0.75872	0.67398	0.55721	0.44849	0.39427
270.25	0.99618	0.8841	0.75913	0.67252	0.54972	0.44629	0.39567
270.75	0.99726	0.87445	0.75589	0.66598	0.55679	0.44574	0.39927
271.25	0.98713	0.87607	0.76162	0.66665	0.56599	0.44567	0.40181
271.75	0.98719	0.87832	0.76636	0.66726	0.55956	0.44972	0.3996
272.25	0.98114	0.88325	0.7607	0.67141	0.55866	0.45255	0.39708
272.75	0.97829	0.88431	0.75717	0.66545	0.5627	0.45259	0.39551
273.25	0.97291	0.88177	0.7587	0.66483	0.56539	0.44602	0.39713
273.75	0.981	0.87841	0.76096	0.66679	0.56399	0.4463	0.39712
274.25	0.97777	0.88195	0.75798	0.67259	0.57209	0.45077	0.40136
274.75	0.97883	0.88731	0.75841	0.66879	0.56634	0.45081	0.39879
275.25	0.98179	0.88486	0.75834	0.66936	0.56345	0.44692	0.39703
275.75	0.98852	0.88145	0.75946	0.67396	0.5577	0.4428	0.39458
276.25	0.98392	0.88204	0.75735	0.67482	0.56174	0.4508	0.39747
276.75	0.98326	0.88831	0.75581	0.66788	0.56267	0.44735	0.3996
277.25	0.98667	0.89262	0.757	0.67377	0.56645	0.44456	0.3986
277.75	0.98239	0.88899	0.76105	0.67433	0.56802	0.43961	0.39954
278.25	0.97772	0.88442	0.76098	0.67087	0.5638	0.44406	0.39614
278.75	0.96777	0.87944	0.75538	0.67507	0.56121	0.44114	0.39712
279.25	0.97244	0.8789	0.75435	0.67811	0.56437	0.44155	0.39718
279.75	0.98045	0.87683	0.75744	0.6716	0.56628	0.44328	0.4006
280.25	0.98588	0.87778	0.75548	0.67234	0.57029	0.44642	0.40138
280.75	0.97816	0.87901	0.75386	0.67524	0.56746	0.44769	0.39905
281.25	0.97347	0.88318	0.75834	0.67341	0.56615	0.45259	0.39992
281.75	0.9742	0.88205	0.75957	0.67413	0.55923	0.45131	0.39906
282.25	0.97581	0.87981	0.75419	0.67949	0.56228	0.44816	0.39961
282.75	0.98005	0.88047	0.7513	0.68186	0.56036	0.44584	0.39596
283.25	0.98028	0.88667	0.75161	0.67768	0.5552	0.44868	0.39206
283.75	0.97824	0.88749	0.75527	0.67237	0.5508	0.44499	0.39456
284.25	0.975	0.88517	0.76145	0.66689	0.55781	0.44632	0.39626
284.75	0.98318	0.87593	0.76295	0.67135	0.56312	0.44658	0.40054
285.25	0.98681	0.87608	0.7579	0.67365	0.56025	0.44818	0.39848
285.75	0.98673	0.87827	0.7549	0.66866	0.55977	0.44761	0.40085
286.25	0.98062	0.88248	0.75597	0.66914	0.56675	0.44679	0.39354
286.75	0.97402	0.88023	0.75723	0.67047	0.56896	0.44335	0.39246
287.25	0.97916	0.87886	0.75751	0.66944	0.56159	0.4391	0.3933
287.75	0.98533	0.88055	0.75296	0.66223	0.55066	0.44035	0.39634
288.25	0.98703	0.88332	0.75167	0.66198	0.55187	0.44171	0.39762
288.75	0.98423	0.88055	0.75455	0.66342	0.56044	0.44561	0.39964
289.25	0.99153	0.87979	0.76007	0.66051	0.56902	0.44768	0.3966
289.75	0.98601	0.87996	0.75567	0.66332	0.56241	0.44484	0.39308
290.25	0.97966	0.88188	0.75399	0.67018	0.55913	0.44137	0.39385
290.75	0.9893	0.88432	0.75517	0.67241	0.56138	0.44074	0.39675
291.25	0.99154	0.89105	0.75791	0.6687	0.56377	0.44061	0.39751
291.75	0.97708	0.888	0.7541	0.66422	0.56222	0.44322	0.39805
292.25	0.96925	0.88262	0.75083	0.66527	0.55795	0.44482	0.39975
292.75	0.98387	0.88065	0.75321	0.67187	0.55692	0.44654	0.39941
293.25	0.98584	0.8837	0.75119	0.67709	0.55831	0.44975	0.39898
293.75	0.98794	0.88532	0.7459	0.6682	0.55878	0.4537	0.39553
294.25	0.98598	0.88121	0.74113	0.67137	0.55551	0.44651	0.3974
294.75	0.98549	0.87863	0.75119	0.67707	0.55511	0.43727	0.39568
295.25	0.97429	0.8748	0.75739	0.67675	0.55993	0.4385	0.3999
295.75	0.98101	0.87256	0.75934	0.66135	0.56173	0.44524	0.39985
296.25	0.9853	0.87114	0.75543	0.66133	0.56328	0.44666	0.39931
296.75	0.98672	0.87746	0.75742	0.66836	0.55696	0.44644	0.39481
297.25	0.98044	0.88293	0.75622	0.66571	0.55123	0.45156	0.39207
297.75	0.97866	0.88283	0.75357	0.6636	0.55208	0.45157	0.38942
298.25	0.97738	0.88232	0.75485	0.6668	0.56077	0.44493	0.39048
298.75	0.98399	0.87912	0.75653	0.6745	0.56184	0.44165	0.3941
299.25	0.98629	0.87576	0.75478	0.6728	0.56169	0.44228	0.39358
299.75	0.98081	0.87648	0.75195	0.66957	0.55879	0.44314	0.39358
300.25	0.97578	0.87887	0.75819	0.67062	0.56305	0.44663	0.39365
300.75	0.97586	0.87587	0.75495	0.66824	0.56327	0.44771	0.39447
301.25	0.9777	0.87635	0.75771	0.66904	0.56288	0.4454	0.3899
301.75	0.98245	0.88136	0.75589	0.66933	0.57825	0.44702	0.39088
302.25	0.99134	0.88905	0.77131	0.67194	0.48325	0.44555	0.38977
302.75	0.99461	0.84819	0.69339	0.66295	0.28758	0.44387	0.39439
303.25	0.98924	0.69413	0.47588	0.66098	0.09316	0.43947	0.39962
303.75	0.98791	0.44385	0.21565	0.67772	0.034	0.4455	0.38982
304.25	0.98973	0.22961	0.06984	0.56708	0.01983	0.44844	0.35458
304.75	0.98858	0.14521	0.03271	0.37175	0.0178	0.45299	0.28829
305.25	0.98256	0.12912	0.01986	0.19426	0.01494	0.42465	0.23046
305.75	0.97631	0.11135	0.01741	0.13714	0.01394	0.35477	0.19771
306.25	0.99579	0.09566	0.01525	0.09779	0.01165	0.25762	0.16374
306.75	0.96811	0.08004	0.01145	0.10173	0.00929	0.15895	0.11202
307.25	0.84571	0.05678	0.00967	0.11134	0.00877	0.08774	0.07803
307.75	0.92306	0.02941	0.00858	0.08892	0.0079	0.04766	0.07402
308.25	0.78295	0.02707	0.00834	0.04761	0.0087	0.03704	0.0657
308.75	0.62884	0.02626	0.00717	0.0272	0.00895	0.03832	0.05
309.25	0.44207	0.02144	0.00775	0.0249	0.00855	0.0375	0.03727
309.75	0.27782	0.01458	0.00823	0.01971	0.00492	0.03063	0.02693
310.25	0.19335	0.01051	0.00723	0.02483	0.00668	0.02025	0.02045
310.75	0.14129	0.00975	0.00799	0.02922	0.01114	0.01789	0.01878
311.25	0.12269	0.0134	0.00747	0.02477	0.01067	0.01501	0.01807
311.75	0.09768	0.01569	0.0056	0.02254	0.0097	0.0126	0.01643
312.25	0.05395	0.01326	0.00237	0.02183	0.00855	0.01473	0.01392
312.75	0	0.00905	0.00634	0.01742	0.00908	0.02545	0.01055
313.25	0.01085	0.00912	0.00745	0.008	0.00557	0.02378	0.01008
313.75	0.01488	0.01009	0.0095	0.00558	0.00483	0.01509	0.01087
314.25	0.01507	0.0055	0.00656	0.02097	0.00422	0.00727	0.01283
314.75	0.014	0.00473	0.00646	0.02632	0.00779	0.01105	0.01242
315.25	0.01605	0.00478	0.00396	0.02314	0.00882	0.01212	0.01007
315.75	0.01681	0.00725	0.00576	0.00945	0.01026	0.01021	0.00841
316.25	0.01268	0.00443	0.00293	0.01129	0.00821	0.00802	0.0122
316.75	0.01176	0.00386	0.00387	0.00839	0.00735	0.0066	0.01243
317.25	0.01207	0.00443	0.00701	0.01319	0.00512	0.01133	0.01239
317.75	0.01355	0.00458	0.00866	0.01947	0.00697	0.01368	0.01048
318.25	0.01283	0.00374	0.00254	0.0182	0.00728	0.0094	0.01135
318.75	0.01136	0.0032	0.00206	0.00954	0.00482	0.01231	0.00989
319.25	0.01115	0.0057	0.00515	0.00357	0.0064	0.01695	0.00992
319.75	0.00771	0.00501	0.00561	0.00425	0.00669	0.0218	0.00821
320.25	0.00482	0.00556	0.00238	0.00449	0.00486	0.01067	0.00989
320.75	0.00525	0.0059	0.00227	0.00532	0.00333	0.00874	0.01161
321.25	0.00674	0.00411	0.00493	0.00428	0.0042	0.00603	0.01173
321.75	0.00443	0	0.00461	0.00364	0.00168	0.01267	0.01012
322.25	0.0055	0.000166741	0.00607	0.0019	0.00103	0.01167	0.0089
322.75	0.0098	0.00235	0.00502	0.00547	0.00498	0.01212	0.00745
323.25	0.00992	0.00497	0.00431	0.00826	0.00537	0.00808	0.00783
323.75	0.00825	0.00563	0	0.00791	0.00276	0.01062	0.00935
324.25	0.00872	0.00722	0.00155	0.00273	0.000509717	0.01018	0.00775
324.75	0.01212	0.00521	0.00222	0.00454	0.00415	0.00791	0.00662
325.25	0.00997	0.00496	0.00544	0.00606	0.00507	0.00606	0.00855
325.75	0.00967	0.00531	0.00497	0.0071	0.00563	0.00908	0.01082
326.25	0.00922	0.0065	0.00324	0.00996	0.00318	0.01008	0.01212
326.75	0.00888	0.00668	0.0025	0.01475	0.00288	0.0066	0.01062
327.25	0.00627	0.00732	0.00396	0.01274	0.00488	0.00573	0.00691
327.75	0.00713	0.00701	0.00582	0.00756	0.00634	0.00532	0.0061
328.25	0.00793	0.00243	0.00542	0.00473	0.00746	0.00737	0.00777
328.75	0.00816	0.00212	0.00574	0.0043	0.0035	0.00438	0.00889
329.25	0.00592	0.00401	0.00539	0.00555	0.00332	0.00981	0.00666
329.75	0.00782	0.00483	0.00477	0.00602	0.00113	0.01032	0.00819
330.25	0.01021	0.00577	0.00479	0.00367	0.0027	0.00962	0.00895
330.75	0.01125	0.00634	0.00307	0.00757	0.00227	0.00385	0.01039
331.25	0.00663	0.00566	0.00183	0.01006	0.00313	0.00414	0.00869
331.75	0.00594	0.00411	0.000706552	0.00818	0.0044	0.0076	0.00964
332.25	0.00935	0.00462	0.00238	0.00098055	0.00384	0.00825	0.00798
332.75	0.01192	0.00471	0.00277	0.00232	0.00366	0.00806	0.00558
333.25	0.0122	0.00571	0.00111	0.00423	0.00352	0.00432	0.00554
333.75	0.01143	0.00702	0.00303	0.00674	0.00621	0.00417	0.00703
334.25	0.01148	0.0062	0.00648	0.00638	0.00755	0.00248	0.00816
334.75	0.01258	0.00677	0.00571	0.0044	0.0075	0.00372	0.0069
335.25	0.01398	0.00646	0.00314	0.00376	0.00418	0.00447	0.00929
335.75	0.0136	0.00562	0.00317	0.00311	0.000262184	0.00585	0.00906
336.25	0.01096	0.00332	0.00243	0.00297	0	0.00679	0.00891
336.75	0.00955	0.00256	0.000238137	0.0014	0.00124	0.00834	0.00805
337.25	0.00722	0.00182	0.000655519	0.00447	--	0.01214	0.00832
337.75	0.00842	0.00261	0.00211	0.0058	--	0.01101	0.00697
338.25	0.00991	0.00382	--	0.00516	--	0.00765	0.00848
338.75	0.01213	--	--	0	--	0.00417	0.0082
339.25	0.00957	--	--	0.00532	--	0.00719	0.00742
339.75	0.00756	--	--	--	--	0.00721	0.00575
340.25	0.00947	--	--	--	--	0.00623	0.00448
340.75	0.01368	--	--	--	--	0.00441	0.00387
341.25	0.01121	--	--	--	--	0.00356	0.0045
341.75	0.00754	--	--	--	--	0.00191	0.00797
342.25	0.00682	--	--	--	--	0.0019	0.00743
342.75	0.00993	--	--	--	--	0.00347	0.00636
343.25	0.00923	--	--	--	--	0.00259	0.00485
343.75	0.00883	--	--	--	--	0.00147	0.00675
344.25	0.00668	--	--	--	--	0.00012305	0.00614
344.75	0.0087	--	--	--	--	0.00284	0.00511
345.25	0.00863	--	--	--	--	0.00787	0.00449
345.75	0.00963	--	--	--	--	0.00774	0.00729
346.25	0.00785	--	--	--	--	0.0043	0.0086
346.75	0.00729	--	--	--	--	0.000513442	0.00944
347.25	0.00843	--	--	--	--	0.00172	0.00677
347.75	0.00982	--	--	--	--	0	0.00349
348.25	0.00863	--	--	--	--	0.00502	0.00374
348.75	0.0071	--	--	--	--	--	0.00649
349.25	0.00786	--	--	--	--	--	0.00793
349.75	0.00963	--	--	--	--	--	0.00639
350.25	0.00905	--	--	--	--	--	0.00544
350.75	0.01032	--	--	--	--	--	0.0062
351.25	0.00943	--	--	--	--	--	0.00479
351.75	0.00884	--	--	--	--	--	0.00491
352.25	0.00517	--	--	--	--	--	0.00614
352.75	0.00548	--	--	--	--	--	0.00987
353.25	0.00771	--	--	--	--	--	0.00977
353.75	0.01103	--	--	--	--	--	0.00746
354.25	0.00983	--	--	--	--	--	0.00747
354.75	0.00713	--	--	--	--	--	0.00643
355.25	0.00229	--	--	--	--	--	0.00676
355.75	0.00423	--	--	--	--	--	0.00558
356.25	0.00716	--	--	--	--	--	0.00687
356.75	0.01065	--	--	--	--	--	0.00489
357.25	0.00644	--	--	--	--	--	0.00325
357.75	0.00615	--	--	--	--	--	0.0031
358.25	0.00781	--	--	--	--	--	0.00444
358.75	0.00992	--	--	--	--	--	0.00564
359.25	0.00684	--	--	--	--	--	0.00607
359.75	0.00731	--	--	--	--	--	0.00621
360.25	0.00726	--	--	--	--	--	0.00676
360.75	0.00611	--	--	--	--	--	0.0047
361.25	0.00365	--	--	--	--	--	0.00351
361.75	0.00351	--	--	--	--	--	0.00429
362.25	0.00248	--	--	--	--	--	0.00598
362.75	0.00381	--	--	--	--	--	0.00634
363.25	0.00527	--	--	--	--	--	0.00647
363.75	0.00782	--	--	--	--	--	0.00623
364.25	0.0081	--	--	--	--	--	0.00597
364.75	0.00624	--	--	--	--	--	0.00677
365.25	0.00464	--	--	--	--	--	0.00764
365.75	0.00479	--	--	--	--	--	0.00787
366.25	0.00218	--	--	--	--	--	0.00629
366.75	0.00141	--	--	--	--	--	0.00678
367.25	0.00384	--	--	--	--	--	0.00608
367.75	0.00599	--	--	--	--	--	0.00578
368.25	0.00284	--	--	--	--	--	0.00333
368.75	0.00299	--	--	--	--	--	0.00447
369.25	0.00575	--	--	--	--	--	0.00742
369.75	0.00925	--	--	--	--	--	0.00775
370.25	0.00881	--	--	--	--	--	0.00541
370.75	0.00728	--	--	--	--	--	0.000681854
371.25	0.00324	--	--	--	--	--	0
371.75	0.000578654	--	--	--	--	--	0.0022
372.25	0.00127	--	--	--	--	--	0.00478
372.75	0.00547	--	--	--	--	--	0.00398
373.25	0.00256	--	--	--	--	--	0.00291
373.75	0.00114	--	--	--	--	--	0.00434
374.25	0.00148	--	--	--	--	--	0.00664
374.75	0.00747	--	--	--	--	--	0.00667
375.25	0.0072	--	--	--	--	--	0.00687
375.75	0.009	--	--	--	--	--	0.0042
376.25	0.00612	--	--	--	--	--	0.002
376.75	0.00658	--	--	--	--	--	0.00124
377.25	0.00648	--	--	--	--	--	0.00483
377.75	0.00478	--	--	--	--	--	0.00675
378.25	--	--	--	--	--	--	0.00495
378.75	--	--	--	--	--	--	0.0049
379.25	--	--	--	--	--	--	0.00525
379.75	--	--	--	--	--	--	0.00706
380.25	--	--	--	--	--	--	0.00555
380.75	--	--	--	--	--	--	0.00423
381.25	--	--	--	--	--	--	0.00415
381.75	--	--	--	--	--	--	0.0072
382.25	--	--	--	--	--	--	0.00826
382.75	--	--	--	--	--	--	0.00657
383.25	--	--	--	--	--	--	0.00396
383.75	--	--	--	--	--	--	0.00346
384.25	--	--	--	--	--	--	0.0038
384.75	--	--	--	--	--	--	0.00368
385.25	--	--	--	--	--	--	0.00271
385.75	--	--	--	--	--	--	0.00231
386.25	--	--	--	--	--	--	0.00416
386.75	--	--	--	--	--	--	0.00345
387.25	--	--	--	--	--	--	0.0052
387.75	--	--	--	--	--	--	0.00511
388.25	--	--	--	--	--	--	0.00568
388.75	--	--	--	--	--	--	0.00508
389.25	--	--	--	--	--	--	0.00556
389.75	--	--	--	--	--	--	0.00562

## Sheet: Figure 5b
Time (s)	0 mM CAZ	5 mM FEP	15 mM FEP	25 mM FEP	50 mM FEP	100 mM FEP	200 mM FEP
0.25	0.97464	0.97158	0.99012	0.97473	0.97783	0.97536	0.99483
0.75	0.97457	0.99611	0.98731	0.97759	0.99396	0.97333	0.9849
1.25	0.97946	0.99413	0.98278	0.98563	0.98262	0.97605	0.98971
1.75	0.98505	0.95935	0.98292	0.97295	0.98017	0.97738	0.99088
2.25	0.97464	0.96975	0.98658	0.97971	0.98206	0.96538	0.97787
2.75	0.97457	0.96566	0.98889	0.97616	0.98148	0.95822	0.98093
3.25	0.98465	0.96962	0.98908	0.96999	1	0.97155	0.98546
3.75	0.99137	0.99027	0.98698	0.96375	0.97288	0.98401	0.98519
4.25	0.99344	0.99542	0.99142	0.9842	0.98384	0.9864	0.9846
4.75	0.98677	0.97449	0.99213	0.99212	0.97304	0.98906	0.98395
5.25	0.98701	0.98304	0.98919	0.989	0.97113	0.99059	0.99475
5.75	0.98217	0.97608	0.98555	0.97251	0.97152	0.97552	0.9847
6.25	0.9907	0.98721	0.99005	0.97473	0.99016	0.96305	0.97947
6.75	0.98999	0.97503	0.99062	0.97759	0.974	0.96813	0.97699
7.25	0.98054	0.97346	0.99368	0.98059	0.97178	0.99002	0.97891
7.75	0.97091	0.9779	0.98997	0.98362	0.97352	0.98526	0.99127
8.25	0.97058	0.96904	0.99501	0.98457	0.97625	0.97574	0.9907
8.75	0.97614	0.95935	0.99118	0.97661	0.97342	0.97871	0.98762
9.25	0.97564	0.98923	0.99056	0.97118	0.9888	0.99523	0.99247
9.75	0.98016	0.99511	0.98709	0.96949	0.97783	0.99353	0.97561
10.25	0.98355	0.9928	0.99254	0.9696	0.99396	0.98296	0.98883
10.75	0.98954	0.9898	0.99097	0.96908	0.98262	0.98006	0.98707
11.25	0.98786	0.99707	0.98193	0.96825	0.98017	0.97652	0.97723
11.75	0.99107	0.96912	0.98448	0.97463	0.98206	0.97519	0.97869
12.25	0.98574	0.94696	0.99082	0.99081	0.98148	0.97542	0.97142
12.75	0.99008	0.96786	0.99341	0.99258	1	0.97538	0.97764
13.25	0.98376	0.97008	0.9825	0.98144	0.97288	0.96809	0.97015
13.75	0.98426	0.98361	0.99046	0.97418	0.98384	0.97547	0.98828
14.25	0.98196	0.98133	0.99786	0.98212	0.97304	0.98674	0.97836
14.75	0.98812	0.98452	0.99236	0.98123	0.97113	0.98836	0.97981
15.25	0.98406	0.98994	0.98148	0.97974	0.97152	0.98111	0.97764
15.75	0.98257	0.98471	0.98198	0.97969	0.99016	0.98202	0.97769
16.25	0.98298	0.97628	0.98135	0.97878	0.974	0.98164	0.98306
16.75	0.98671	0.97695	0.9824	0.99909	0.97178	0.97939	0.98285
17.25	0.98948	0.95632	0.98315	1	0.97352	0.97536	0.97827
17.75	0.9879	0.97731	0.97854	0.99011	0.97625	0.97333	0.97522
18.25	0.9802	0.97863	0.97407	0.96928	0.97342	0.97605	0.96925
18.75	0.97716	0.98531	0.99012	0.97432	0.9888	0.97738	0.97716
19.25	0.97982	0.98597	0.98731	0.97224	0.97158	0.96538	0.97961
19.75	0.98429	0.99215	0.98278	0.97014	0.97136	0.95822	0.97332
20.25	0.98496	0.98078	0.98292	0.97653	0.96755	0.97155	0.99401
20.75	0.98686	0.99538	0.98658	0.9794	0.97783	0.98401	0.96879
21.25	0.98652	0.97984	0.98889	0.99023	0.99396	0.9864	0.97289
21.75	0.98637	0.98474	0.98908	0.98619	0.98262	0.98906	0.96382
22.25	0.9905	0.97931	0.98698	0.98036	0.98017	0.99059	0.96749
22.75	0.98961	0.97863	0.99142	0.96581	0.98206	0.97552	0.97171
23.25	0.97876	0.97936	0.99213	0.96915	0.98148	0.96305	0.97773
23.75	0.97074	0.98754	0.98919	0.97145	1	0.96813	0.97695
24.25	0.97605	0.97454	0.98555	0.96596	0.97288	0.99002	0.97537
24.75	0.98145	0.97865	0.99005	0.96269	0.98384	0.98526	0.98085
25.25	0.97937	0.97255	0.99062	0.9684	0.97304	0.97574	0.97974
25.75	0.98017	0.97705	0.99368	0.9772	0.97113	0.97871	0.97935
26.25	0.97939	0.97687	0.98997	0.97865	0.97152	0.99523	0.96843
26.75	0.98166	0.97573	0.99501	0.98126	0.99016	0.99353	0.98181
27.25	0.98478	0.97927	0.99118	0.97668	0.974	0.98296	0.97496
27.75	0.98009	0.99651	0.99056	0.97207	0.97178	0.98006	0.96696
28.25	0.96957	0.97772	0.98709	0.96979	0.97352	0.97652	0.98602
28.75	0.97346	0.99573	0.99254	0.96867	0.97625	0.97519	0.96714
29.25	0.97632	0.9722	0.99097	0.97021	0.97342	0.97542	0.97156
29.75	0.97089	0.97521	0.98193	0.97899	0.9888	0.97538	0.97113
30.25	0.96882	0.98038	0.98448	0.99105	0.97783	0.96809	0.97467
30.75	0.97745	0.98485	0.99082	0.99288	0.99396	0.97547	0.98272
31.25	0.98118	0.96946	0.99341	0.98557	0.98262	0.98674	0.97085
31.75	0.97688	0.96621	0.9825	0.9852	0.98017	0.98836	0.98399
32.25	0.9713	0.97587	0.99046	0.98337	0.98206	0.98111	0.96635
32.75	0.96673	0.98309	0.99786	0.98272	0.98148	0.98202	0.96789
33.25	0.97491	0.95395	0.99236	0.97667	1	0.98164	0.96975
33.75	0.98605	0.97889	0.98148	0.97764	0.97288	0.97939	0.97115
34.25	0.99619	0.9792	0.98198	0.97479	0.98384	0.97536	0.97193
34.75	0.99403	0.97545	0.98135	0.96808	0.97304	0.97333	0.96885
35.25	0.98475	0.96556	0.9824	0.9667	0.97113	0.97605	0.97457
35.75	0.97709	0.97144	0.98315	0.96528	0.97152	0.97738	0.97444
36.25	0.97208	0.98334	0.97854	0.97484	0.99016	0.96538	0.96949
36.75	0.97505	0.96764	0.97407	0.97211	0.974	0.95822	0.99028
37.25	0.98063	0.98603	0.99012	0.97189	0.97178	0.97155	0.97326
37.75	0.98562	0.96782	0.98731	0.96923	0.97352	0.98401	0.97799
38.25	0.98404	0.97603	0.98278	0.97381	0.97625	0.9864	0.98647
38.75	0.98851	0.9883	0.98292	0.97202	0.97342	0.98906	0.98632
39.25	0.98906	0.99645	0.98658	0.96743	0.9888	0.99059	0.97771
39.75	0.98113	0.96289	0.98889	0.97394	0.96915	0.97552	0.9846
40.25	0.97188	1	0.98908	0.98424	0.97783	0.96305	0.98041
40.75	0.96656	0.98433	0.98698	0.98622	0.99396	0.96813	0.99224
41.25	0.96948	0.97532	0.99142	0.9747	0.98262	0.99002	0.98444
41.75	0.97339	0.9894	0.99213	0.96865	0.98206	0.98526	0.97823
42.25	0.97985	0.96996	0.98919	0.98101	0.98148	0.97574	0.96783
42.75	0.9809	0.97837	0.98555	0.98605	1	0.97871	0.96647
43.25	0.97391	0.9548	0.99005	0.97847	0.97288	0.99523	0.97221
43.75	0.96767	0.97566	0.99062	0.97344	0.98384	0.99353	0.98608
44.25	0.96798	0.99034	0.99368	0.97736	0.97304	0.98296	0.98123
44.75	0.97443	0.99275	0.98997	0.97352	0.97113	0.98006	0.97013
45.25	0.97718	0.97148	0.99501	0.97022	0.97152	0.97652	0.97626
45.75	0.98249	0.95028	0.99118	0.9712	0.99016	0.97519	0.98087
46.25	0.98422	0.99115	0.99056	0.98148	0.974	0.97542	0.97417
46.75	0.97428	0.98342	0.98709	0.98376	0.97178	0.97538	0.99305
47.25	0.97195	0.96422	0.99254	0.98144	0.97352	0.96809	0.97926
47.75	0.9768	0.98438	0.99097	0.97075	0.97625	0.97547	0.9699
48.25	0.98449	0.97464	0.98193	0.98067	0.97342	0.98674	0.98715
48.75	0.97817	0.95295	0.98448	0.99605	0.9888	0.98836	0.97632
49.25	0.97671	0.99588	0.99082	0.99765	0.97783	0.98111	0.98735
49.75	0.97713	0.97955	0.99341	0.98533	0.99396	0.98202	0.97222
50.25	0.97403	0.96442	0.9825	0.97807	0.98262	0.98164	0.97607
50.75	0.97125	0.97955	0.99046	0.97843	0.98017	0.97939	0.97799
51.25	0.97371	0.98265	0.99786	0.9806	0.98206	0.97984	0.96616
51.75	0.98853	0.95459	0.99236	0.97462	0.98148	0.98494	0.9775
52.25	0.99687	0.95627	0.98148	0.97205	1	0.98452	0.96985
52.75	0.98976	0.97972	0.99012	0.96682	0.97288	0.97339	0.98638
53.25	0.97829	0.9668	0.98731	0.97182	0.98384	0.96779	0.97454
53.75	0.98022	0.98084	0.98278	0.97081	0.97304	0.9739	0.96364
54.25	0.98373	0.97414	0.98292	0.96961	0.97113	0.97084	0.96439
54.75	0.97595	0.97626	0.98658	0.9655	0.97152	0.97344	0.96937
55.25	0.97549	0.97602	0.98889	0.97032	0.99016	0.97379	0.97252
55.75	0.98167	0.97078	0.98908	0.96773	0.974	0.9772	0.99036
56.25	0.98143	0.94565	0.98698	0.97114	0.97178	0.96183	0.97512
56.75	0.97327	0.94537	0.99142	0.97321	0.97352	0.96663	0.99387
57.25	0.97111	0.96311	0.99213	0.97599	0.97625	0.96718	0.98269
57.75	0.97918	0.97592	0.98919	0.97032	0.97342	0.96545	0.97714
58.25	0.98074	0.96916	0.98555	0.97441	0.9888	0.96347	0.97416
58.75	0.971	0.97365	0.99005	0.97052	0.97783	0.97079	0.97786
59.25	0.96904	0.9713	0.99062	0.97165	0.99396	0.97617	0.98525
59.75	0.97609	0.96318	0.99368	0.97428	0.98262	0.97039	0.98822
60.25	0.98704	0.968	0.98997	0.98591	0.98017	0.96851	0.97503
60.75	0.98448	0.98513	0.99501	0.98316	0.98206	0.97535	0.9943
61.25	0.98057	0.97556	0.99118	0.98147	0.98148	0.98345	0.97738
61.75	0.97821	0.95776	0.99056	0.97523	1	0.9824	0.97476
62.25	0.98097	0.98122	0.98709	0.99718	0.97288	0.98359	0.98692
62.75	0.9876	0.96768	0.99254	0.99287	0.98384	0.97676	0.98005
63.25	0.98569	0.95714	0.99097	0.98117	0.97304	0.97212	0.96438
63.75	0.9825	0.95625	0.98193	0.96368	0.97113	0.96459	0.97484
64.25	0.97608	0.96392	0.98448	0.97451	0.97152	0.96555	0.97123
64.75	0.97889	0.97857	0.99082	0.97274	0.99016	0.97108	0.99846
65.25	0.97571	0.96846	0.99341	0.9736	0.974	0.98382	0.97607
65.75	0.9744	0.94522	0.9825	0.9805	0.97178	0.98599	0.97515
66.25	0.98225	0.96771	0.99046	0.98033	0.97352	0.97499	0.98103
66.75	0.98648	0.97524	0.99786	0.97459	0.97625	0.97124	0.99084
67.25	0.98484	0.95599	0.99236	0.9699	0.97342	0.97553	0.97079
67.75	0.97953	0.94529	0.98148	0.97837	0.9888	0.97594	0.99375
68.25	0.97656	0.98134	0.98198	0.98089	0.96915	0.96908	0.98596
68.75	0.97767	0.96366	0.98135	0.97723	0.97783	0.96458	0.98133
69.25	0.98014	0.96958	0.9824	0.97073	0.97152	0.97507	0.98121
69.75	0.98332	0.97883	0.98315	0.9671	0.99016	0.97224	0.97729
70.25	0.98186	0.94987	0.97854	0.96123	0.974	0.97502	0.97349
70.75	0.98355	0.96099	0.97407	0.96446	0.97178	0.97386	0.9721
71.25	0.97763	0.96191	0.99366	0.9697	0.97352	0.98127	0.97126
71.75	0.97872	0.96563	0.99612	0.97383	0.97625	0.97528	0.97839
72.25	0.98337	0.95367	0.99887	0.97356	0.96915	0.97463	0.98672
72.75	0.98371	0.96701	0.99861	0.97149	0.97783	0.97123	0.97254
73.25	0.97813	0.96968	1	0.96863	0.97152	0.95888	0.99138
73.75	0.97755	0.95711	0.99608	0.9644	0.96915	0.92378	0.98221
74.25	0.98323	0.96973	0.99087	0.96313	0.97783	0.92741	0.98102
74.75	0.98068	0.95688	0.98897	0.96146	0.97152	0.95639	0.98487
75.25	0.97442	0.97659	0.99181	0.96713	0.93908	0.98214	0.96858
75.75	0.97937	0.95707	0.99563	0.96818	0.95329	0.96721	0.97696
76.25	0.98283	0.96637	0.99172	0.97069	0.9246	0.9573	0.98687
76.75	0.97672	0.95456	0.9872	0.97673	0.94185	0.95239	0.98473
77.25	0.97285	0.98076	0.98294	0.98309	0.94867	0.95878	1
77.75	0.97624	0.96584	0.98777	0.97747	0.92223	0.96759	0.99539
78.25	0.97955	0.94681	0.9903	0.96807	0.94728	0.97022	0.97197
78.75	0.9786	0.97686	0.99128	0.96204	0.93143	0.96034	0.98172
79.25	0.9767	0.95701	0.98522	0.95897	0.94935	0.9687	0.98424
79.75	0.97802		0.98358	0.95568	0.93679	0.96721	0.9821
80.25	0.98075		0.98827	0.96157	0.93193	0.96795	0.95514
80.75	0.98484		0.99576	0.9753	0.97625	0.95591	0.73308
81.25	0.98102		0.99294	0.98081	0.97342	0.9614	0.67895
81.75	0.97852		0.98869	0.97324	0.9888	0.96391	0.67163
82.25	0.97207		0.98493	0.96638	0.97783	0.97098	0.65288
82.75	0.97068		0.99602	0.96628	0.99396	0.97778	0.65212
83.25	0.97601		0.99829	0.97143	0.98262	0.96644	0.65503
83.75	0.98445		0.99688	0.97358	0.98017	0.9475	0.64324
84.25	0.98952		0.99012	0.97232	0.98206	0.94708	0.63648
84.75	0.98008		0.98731	0.9654	0.98148	0.96313	0.64036
85.25	0.97533		0.98278	0.96317	1	0.97948	0.65195
85.75	0.97063		0.98292	0.96215	0.97288	0.97536	0.64503
86.25	0.96802		0.98658	0.96561	0.98384	0.97333	0.63747
86.75	0.97072		0.98889	0.96535	0.97304	0.97605	0.63521
87.25	0.9769		0.98908	0.97008	0.97113	0.97738	0.62907
87.75	0.98106		0.98698	0.9716	0.97152	0.96538	0.65035
88.25	0.97144		0.99142	0.97175	0.99016	0.95822	0.63999
88.75	0.9722		0.99213	0.9675	0.974	0.97155	0.64201
89.25	0.97164		0.98919	0.96951	0.97178	0.98401	0.63696
89.75	0.9772		0.98555	0.97175	0.97352	0.9864	0.64247
90.25	0.97864		0.99005	0.97224	0.97625	0.98906	0.62128
90.75	0.97773		0.99062	0.96869	0.97342	0.99059	0.63213
91.25	0.97961		0.99368	0.9688	0.9888	0.97552	0.63106
91.75	0.97807		0.98997	0.96955	0.96915	0.96305	0.62605
92.25	0.98129		0.99501	0.96926	0.97783	0.96813	0.63595
92.75	0.98395		0.99118	0.97145	0.97152	0.99002	0.63177
93.25	0.98967		0.99056	0.97422	0.99016	0.98526	0.62813
93.75	0.98404		0.98709	0.9709	0.97625	0.97574	0.6246
94.25	0.97766		0.99254	0.97114	0.97342	0.97871	0.63066
94.75	0.97577		0.99097	0.97425	0.9888	0.99523	0.63282
95.25	0.97015		0.98193	0.98267	0.97783	0.99353	0.62367
95.75	0.96456		0.98448	0.97485	0.99396	0.98296	0.6297
96.25	0.96837		0.99082	0.96815	0.98262	0.98006	0.62984
96.75	0.97767		0.99341	0.95827	0.98017	0.97652	0.6407
97.25	0.97371		0.9825	0.96499	0.98206	0.97519	0.62603
97.75	0.97637		0.99046	0.96938	0.98148	0.97542	0.62817
98.25	0.9747		0.99786	0.99105	1	0.97538	0.62924
98.75	0.98026		0.99236	0.98645	0.97288	0.96809	0.6231
99.25	0.97939		0.98148	0.96876	0.98384	0.97547	0.62126
99.75	0.97968		0.98198	0.95674	0.97304	0.98674	0.62731
100.25	0.97361		0.98135	0.96583	0.97113	0.98836	0.63152
100.75	0.97393		0.9824	0.96587	0.97152	0.98111	0.61947
101.25	0.97963		0.98315	0.96504	0.99016	0.98202	0.62823
101.75	0.98469		0.97854	0.96565	0.974	0.98164	0.61192
102.25	0.98462		0.97407	0.96347	0.97178	0.97939	0.62525
102.75	0.97748		0.98133	0.96281	0.97352	0.97552	0.62317
103.25	0.97785		0.98351	0.96634	0.97625	0.979	0.62566
103.75	0.97792		0.98048	0.96577	0.97342	0.98373	0.62886
104.25	0.98072		0.97488	0.97769	0.9888	0.99343	0.63132
104.75	0.97935		0.97953	0.97602	0.96915	0.99863	0.62856
105.25	0.98302		0.98309	0.98375	0.97783	0.98889	0.63056
105.75	0.9755		0.98688	0.97868	0.97152	0.97845	0.62578
106.25	0.97747		0.9834	0.98289	0.99016	0.97534	0.61396
106.75	0.97974		0.98098	0.97222	0.97625	0.98827	0.61718
107.25	0.9762		0.9903	0.97552	0.97342	0.98901	0.60778
107.75	0.97546		0.99928	0.97132	0.9888	0.98783	0.61546
108.25	0.97965		0.99749	0.97301	0.97783	0.97685	0.6162
108.75	0.98667		0.98554	0.97109	0.99396	0.98114	0.6097
109.25	0.98076		0.98217	0.96209	0.98262	0.98642	0.6132
109.75	0.98831		0.9842	0.96401	0.98017	0.99161	0.60705
110.25	0.99249		0.98624	0.96797	0.98206	0.98443	0.60434
110.75	0.98803		0.98505	0.96647	0.98148	0.98597	0.61603
111.25	0.97721		0.98149	0.96025	1	0.99149	0.60586
111.75	0.97516		0.98105	0.97016	0.97288	0.99375	0.61428
112.25	0.98456		0.9805	0.97432	0.98384	1	0.61382
112.75	0.98979		0.98226	0.96932	0.97304	0.99884	0.60091
113.25	0.98852		0.98936	0.96614	0.97113	0.99722	0.6133
113.75	0.97747		0.99605	0.97176	0.97152	0.98696	0.60852
114.25	0.97965		0.98859	0.97622	0.99016	0.9929	0.62767
114.75	0.99084		0.97544	0.9744	0.974	0.99508	0.60482
115.25	0.99434		0.97771	0.97143	0.97178	0.99542	0.60594
115.75	0.97952		0.98387	0.96752	0.97352	0.99299	0.60692
116.25	0.97044		0.98315	0.97042	0.97625	0.99611	0.62168
116.75	0.97423		0.97547	0.97679	0.97342	0.99565	0.60624
117.25	0.97758		0.97369	0.97763	0.9888	0.98682	0.6209
117.75	0.98023		0.97742	0.96991	0.96915	0.98698	0.62305
118.75	0.98409		0.98559	0.97637	0.97783	0.99237	0.61321
119.25	0.9909		0.98713	0.97819	0.97152	0.99466	0.60966
119.75	0.988		0.9881	0.96689	0.99016	0.9937	0.60798
120.25	0.98244		0.99339	0.94782	0.94232	0.98363	0.61352
120.75	0.9745	0.93497	0.97434	0.93874	0.90117	0.98798	0.62633
121.25	0.97883	0.91611	0.94203	0.94441	0.85408	0.96133	0.61054
121.75	0.98177	0.92791	0.94076	0.93399	0.85454	0.87164	0.61735
122.25	0.98045	0.94571	0.95631	0.91011	0.81445	0.7934	0.63404
122.75	0.96742	0.93646	0.94199	0.90861	0.83994	0.74215	0.61824
122.75	0.96706	0.91994	0.91841	0.90861	0.82151	0.73087	0.61451
123.25	0.97168	0.9448	0.91273	0.89672	0.82278	0.72449	0.61982
123.75	0.9725	0.93067	0.91644	0.89117	0.8438	0.71657	0.607
124.25	0.9714	0.95753	0.91381	0.88288	0.81861	0.72922	0.61923
124.75	0.97459	0.92122	0.9181	0.88581	0.80226	0.72713	0.60702
125.25	0.98473	0.92423	0.916	0.89839	0.78352	0.72684	0.60921
125.75	0.97684	0.9257	0.91912	0.90379	0.78808	0.70672	0.60912
126.25	0.9748	0.93179	0.91625	0.89391	0.79309	0.72797	0.61629
126.75	0.97862	0.94452	0.91011	0.87894	0.82064	0.7351	0.61262
127.25	0.98047	0.94823	0.90613	0.87448	0.84206	0.72937	0.60634
127.75	0.97752	0.93976	0.91748	0.88012	0.83993	0.72999	0.62165
128.25	0.97298	0.93661	0.92321	0.88748	0.83469	0.73191	0.61862
128.75	0.97839	0.948	0.91962	0.88582	0.839	0.7355	0.60892
129.25	0.97337	0.93793	0.91931	0.88139	0.82955	0.73265	0.60477
129.75	0.9718	0.94065	0.92029	0.89314	0.80649	0.72708	0.60814
130.25	0.9759	0.94788	0.9196	0.89714	0.80923	0.72132	0.61346
130.75	0.98557	0.94171	0.91387	0.89302	0.82787	0.71843	0.60569
131.25	0.995	0.94687	0.92111	0.88519	0.81554	0.71335	0.61671
131.75	0.98753	0.93552	0.9246	0.88683	0.81416	0.71608	0.61156
132.25	0.97916	0.93896	0.92704	0.88519	0.8009	0.71974	0.60716
132.75	0.96684	0.96286	0.92148	0.88443	0.8106	0.72123	0.60869
133.25	0.97365	0.95616	0.92202	0.88707	0.82055	0.72535	0.61178
133.75	0.98402	0.9671	0.92527	0.89342	0.82156	0.73086	0.61533
134.25	0.98595	0.94958	0.92457	0.89322	0.8313	0.73005	0.60385
134.75	0.97466	0.91897	0.91804	0.8868	0.82396	0.72235	0.61899
135.25	0.97779	0.95922	0.9192	0.87934	0.83588	0.72093	0.61762
135.75	0.99415	0.93092	0.92439	0.89454	0.82465	0.71738	0.60418
136.25	1	0.93874	0.92428	0.89761	0.82247	0.71628	0.61868
136.75	0.98715	0.92728	0.92074	0.88956	0.82326	0.71594	0.62497
137.25	0.98134	0.95814	0.92727	0.87686	0.82372	0.72188	0.6137
137.75	0.97937	0.94423	0.92658	0.88187	0.81161	0.72951	0.63056
138.25	0.98078	0.94579	0.92315	0.88598	0.81725	0.73095	0.61796
138.75	0.97488	0.96857	0.92202	0.88939	0.82872	0.72731	0.62112
139.25	0.971	0.96244	0.922	0.88769	0.82271	0.72548	0.62289
139.75	0.96801	0.94387	0.9179	0.8864	0.81569	0.72127	0.61335
140.25	0.96964	0.94474	0.92037	0.89498	0.85269	0.71836	0.61888
140.75	0.97774	0.94706	0.92566	0.89862	0.82084	0.72148	0.62682
141.25	0.99368	0.94005	0.92755	0.89234	0.81968	0.72583	0.60458
141.75	0.98668	0.94252	0.92376	0.88442	0.83028	0.72092	0.61392
142.25	0.97693	0.92268	0.92103	0.88835	0.81875	0.71682	0.60259
142.75	0.97052	0.94921	0.92387	0.89216	0.81032	0.72831	0.62314
143.25	0.97649	0.95353	0.92426	0.8912	0.81928	0.73474	0.62266
143.75	0.97218	0.94541	0.92067	0.88581	0.83044	0.73382	0.60642
144.25	0.97062	0.96178	0.91811	0.88692	0.81918	0.72761	0.62271
144.75	0.97647	0.93507	0.92398	0.89017	0.8147	0.73175	0.61873
145.25	0.97609	0.94285	0.92459	0.89151	0.82737	0.7338	0.61936
145.75	0.9791	0.94756	0.92192	0.89093	0.82397	0.73059	0.6088
146.25	0.97579	0.92856	0.91481	0.89402	0.80843	0.72291	0.61056
146.75	0.98227	0.93164	0.91674	0.89399	0.82487	0.72677	0.60616
147.25	0.97626	0.9383	0.92068	0.89053	0.83517	0.73196	0.61997
147.75	0.97434	0.92891	0.92577	0.8843	0.82621	0.73027	0.62682
148.25	0.978	0.93262	0.91867	0.88756	0.8306	0.71908	0.62076
148.75	0.98572	0.93238	0.91364	0.89156	0.83236	0.7174	0.61679
149.25	0.98228	0.9436	0.91179	0.89656	0.81104	0.71803	0.61418
149.75	0.97986	0.94273	0.91822	0.89157	0.82707	0.71756	0.61999
150.25	0.98061	0.93958	0.91679	0.8903	0.83927	0.72109	0.61836
150.75	0.98259	0.94494	0.9166	0.88738	0.80152	0.72769	0.61131
151.25	0.98246	0.92328	0.91185	0.89664	0.80815	0.72573	0.61292
151.75	0.98543	0.9297	0.91458	0.89968	0.81724	0.72447	0.61105
152.25	0.98128	0.94207	0.9124	0.89722	0.83464	0.72551	0.6089
152.75	0.97555	0.94232	0.91661	0.88707	0.83441	0.72743	0.61442
153.25	0.98109	0.9472	0.91773	0.8845	0.82246	0.72544	0.62623
153.75	0.98973	0.94497	0.91641	0.88625	0.81727	0.72172	0.61739
154.25	0.98707	0.94083	0.91084	0.88786	0.82115	0.72661	0.60798
154.75	0.9797	0.9289	0.91393	0.89472	0.80946	0.73005	0.61118
155.25	0.98169	0.9425	0.91462	0.89496	0.83615	0.73112	0.60506
155.75	0.9842	0.93451	0.92206	0.89379	0.83091	0.72896	0.61768
156.25	0.98734	0.94316	0.92877	0.89998	0.824	0.72633	0.60352
156.75	0.98101	0.95387	0.92944	0.90572	0.81722	0.72018	0.62154
157.25	0.97494	0.93663	0.92618	0.908	0.82085	0.71985	0.61562
157.75	0.97477	0.93892	0.92297	0.89722	0.84014	0.72456	0.62487
158.25	0.97801	0.95797	0.92143	0.89488	0.83807	0.72941	0.6143
158.75	0.98054	0.94863	0.91269	0.8846	0.8252	0.73061	0.6265
159.25	0.98431	0.94622	0.92172	0.88642	0.81543	0.72992	0.62247
159.75	0.98098	0.96547	0.92101	0.88772	0.81356	0.72591	0.62005
160.25	0.98001	0.95382	0.91974	0.8891	0.81752	0.72209	0.61914
160.75	0.97621	0.94116	0.91636	0.88483	0.81626	0.7193	0.62024
161.25	0.97918	0.92945	0.91539	0.88687	0.81734	0.72426	0.61392
161.75	0.98074	0.9606	0.91354	0.89241	0.82609	0.73148	0.60683
162.25	0.9891	0.93112	0.91291	0.89327	0.81905	0.73772	0.61216
162.75	0.9817	0.94071	0.91762	0.89142	0.85029	0.72958	0.61793
163.25	0.97876	0.92785	0.9176	0.89807	0.82679	0.72928	0.61159
163.75	0.98127	0.93574	0.91635	0.92143	0.81782	0.72536	0.60594
164.25	0.98124	0.97318	0.91525	0.92884	0.81487	0.72798	0.60784
164.75	0.97405	0.94902	0.91537	0.90897	0.83112	0.72307	0.61484
165.25	0.97048	0.94968	0.92236	0.88666	0.81798	0.72543	0.62131
165.75	0.9748	0.94515	0.92381	0.88237	0.82377	0.71692	0.62021
166.25	0.97516	0.93733	0.91933	0.88344	0.79357	0.71771	0.60712
166.75	0.97368	0.93946	0.91296	0.88461	0.82897	0.72094	0.61571
167.25	0.97193	0.97538	0.91734	0.89572	0.8191	0.72819	0.61498
167.75	0.98398	0.93432	0.91357	0.89908	0.79338	0.72761	0.61347
168.25	0.98389	0.95152	0.91462	0.89347	0.81742	0.72927	0.61057
168.75	0.98911	0.95858	0.91935	0.89134	0.81547	0.72851	0.61056
169.25	0.98599	0.94416	0.92041	0.88926	0.81509	0.71802	0.6314
169.75	0.98641	0.95804	0.90993	0.8892	0.81996	0.71359	0.62405
170.25	0.97699	0.9459	0.91289	0.88319	0.82509	0.71609	0.61346
170.75	0.97639	0.93293	0.91851	0.88299	0.83271	0.72664	0.61475
171.25	0.97857	0.92408	0.91702	0.89147	0.83391	0.73026	0.62046
171.75	0.97905	0.95589	0.91614	0.89948	0.8095	0.73277	0.62562
172.25	0.98088	0.95194	0.91677	0.89412	0.8316	0.72868	0.61714
172.75	0.98286	0.95141	0.91454	0.88228	0.82496	0.72728	0.6105
173.25	0.98683	0.94522	0.91219	0.88446	0.82355	0.72181	0.61282
173.75	0.98289	0.95073	0.91307	0.88775	0.82961	0.71686	0.61369
174.25	0.97887	0.95965	0.9157	0.88088	0.81643	0.71576	0.61216
174.75	0.97643	0.92835	0.9182	0.87858	0.82164	0.72107	0.63028
175.25	0.98286	0.93225	0.92252	0.88349	0.83168	0.72079	0.60783
175.75	0.99192	0.94574	0.92136	0.89378	0.83547	0.72202	0.62897
176.25	0.99168	0.93278	0.91953	0.89271	0.82932	0.72469	0.62065
176.75	0.98086	0.94091	0.91572	0.89265	0.8315	0.72936	0.61066
177.25	0.97548	0.94532	0.91258	0.89126	0.81244	0.73188	0.61873
177.75	0.98024	0.93969	0.91396	0.89122	0.83545	0.7359	0.60804
178.25	0.98442	0.94302	0.91625	0.89558	0.81631	0.73788	0.62231
178.75	0.97768	0.95817	0.91905	0.89539	0.82392	0.73374	0.61111
179.25	0.97723	0.95551	0.91787	0.89225	0.83848	0.72753	0.61739
179.75	0.98072	0.95362	0.91402	0.88585	0.82304	0.72946	0.60907
180.25	0.98365	0.96352	0.91325	0.89102	0.83067	0.72504	0.62182
180.75	0.98006	0.94952	0.91854	0.8951	0.82874	0.72166	0.62139
181.25	0.97715	0.93422	0.92532	0.8977	0.82295	0.71637	0.61281
181.75	0.98024	0.95276	0.92453	0.89219	0.81529	0.72949	0.6064
182.25	0.97914	0.95292	0.91984	0.89064	0.82047	0.72564	0.61162
182.75	0.97803	0.9435	0.91554	0.88828	0.83775	0.73016	0.62786
183.25	0.97291	0.94547	0.91476	0.88614	0.83179	0.73197	0.61335
183.75	0.97581	0.94042	0.91686	0.89306	0.8301	0.73717	0.61443
184.25	0.97869	0.96289	0.9163	0.89581	0.84122	0.73507	0.61598
184.75	0.98279	0.93626	0.91637	0.89337	0.82665	0.73557	0.62516
185.25	0.98459	0.9446	0.91898	0.8898	0.81924	0.73046	0.63468
185.75	0.98454	0.94067	0.91421	0.8896	0.84035	0.72542	0.61722
186.25	0.98113	0.93405	0.91015	0.88439	0.84153	0.71859	0.61155
186.75	0.97977	0.94011	0.91465	0.8842	0.85553	0.72694	0.61822
187.25	0.97956	0.94173	0.91829	0.89121	0.83984	0.72693	0.61809
187.75	0.98298	0.94517	0.91397	0.89089	0.82556	0.72943	0.61842
188.25	0.97492	0.94627	0.91084	0.88722	0.81562	0.73102	0.62225
188.75	0.96896	0.91596	0.91881	0.89102	0.81089	0.74156	0.59809
189.25	0.96519	0.92379	0.92189	0.89366	0.81754	0.73725	0.62009
189.75	0.96792	0.93321	0.92044	0.90824	0.83348	0.72536	0.62255
190.25	0.96436	0.93806	0.91478	0.90387	0.82499	0.72504	0.62827
190.75	0.97063	0.96044	0.91507	0.89796	0.82303	0.72957	0.62058
191.25	0.9784	0.95703	0.91694	0.88514	0.81571	0.73117	0.60923
191.75	0.97648	0.92841	0.91922	0.88482	0.82289	0.73223	0.62143
192.25	0.97529	0.94531	0.92109	0.88173	0.83261	0.73579	0.62125
192.75	0.97022	0.95444	0.92319	0.884	0.82768	0.7337	0.62783
193.25	0.97359	0.94636	0.92457	0.88832	0.82757	0.72498	0.61782
193.75	0.97003	0.95212	0.92309	0.88778	0.83523	0.73121	0.62032
194.25	0.97423	0.94328	0.92169	0.88717	0.82598	0.72568	0.62886
194.75	0.96789	0.96503	0.91654	0.89173	0.83838	0.72356	0.62816
195.25	0.97689	0.96047	0.90826	0.89251	0.81935	0.71832	0.61048
195.75	0.97819	0.95976	0.90833	0.88942	0.82489	0.7318	0.62386
196.25	0.98081	0.94345	0.91147	0.88278	0.82485	0.73739	0.62818
196.75	0.98168	0.94757	0.9174	0.88601	0.82942	0.74036	0.61763
197.25	0.98286	0.94177	0.9181	0.88814	0.82245	0.73003	0.6315
197.75	0.97712	0.94645	0.9249	0.88817	0.8042	0.7242	0.61447
198.25	0.97651	0.95648	0.92157	0.88575	0.82009	0.72414	0.62785
198.75	0.98065	0.9524	0.91545	0.89341	0.83266	0.72663	0.62579
199.25	0.98338	0.93861	0.91186	0.89756	0.83253	0.7265	0.61447
199.75	0.98681	0.94495	0.91909	0.89482	0.82409	0.72371	0.61222
200.25	0.98311	0.94395	0.92222	0.88726	0.80808	0.71959	0.62426
200.75	0.98123	0.94419	0.91867	0.88844	0.83496	0.72043	0.61947
201.25	0.97889	0.96469	0.91658	0.8903	0.84184	0.72636	0.62061
201.75	0.97662	0.94475	0.91587	0.89281	0.80607	0.73403	0.45394
202.25	0.9803	0.95192	0.91837	0.89406	0.81554	0.74222	0.34573
202.75	0.98293	0.96143	0.91971	0.89742	0.83228	0.73045	0.12639
203.25	0.98734	0.93804	0.9231	0.89723	0.82315	0.71831	0.05858
203.75	0.97681	0.97238	0.91718	0.8902	0.81946	0.72026	0.05408
204.25	0.98044	0.97046	0.91503	0.88393	0.82744	0.72921	0.04314
204.75	0.97509	0.94686	0.91957	0.88709	0.81631	0.72398	0.03225
205.25	0.97862	0.93711	0.92523	0.89238	0.83572	0.72033	0.02255
205.75	0.98892	0.9317	0.92582	0.88993	0.84346	0.7218	0.02122
206.25	0.99602	0.94991	0.92297	0.88676	0.81035	0.72595	0.0335
206.75	0.98883	0.95395	0.92234	0.888	0.79546	0.73341	0.02139
207.25	0.97899	0.94071	0.91656	0.89024	0.82657	0.73119	0.01998
207.75	0.9811	0.94928	0.9151	0.89195	0.83734	0.72425	0.02797
208.25	0.981	0.93872	0.92059	0.89086	0.82973	0.72843	0.02264
208.75	0.97384	0.92817	0.92635	0.8897	0.8277	0.73161	0.0183
209.25	0.97996	0.95231	0.92079	0.88707	0.83788	0.72288	0.02087
209.75	0.98816	0.94904	0.9176	0.89086	0.79993	0.7152	0.01383
210.25	0.99563	0.93997	0.91868	0.89442	0.81561	0.72697	0.01271
210.75	0.98747	0.93906	0.92179	0.89168	0.83397	0.73381	0.0088
211.25	0.98244	0.94129	0.91929	0.89	0.82748	0.73347	0.01358
211.75	0.97928	0.93564	0.9229	0.88938	0.82189	0.73528	0.00801
212.25	0.97911	0.94716	0.92122	0.88796	0.83556	0.73843	0.01018
212.75	0.97604	0.93182	0.9151	0.89149	0.8095	0.73148	0.01297
213.25	0.97748	0.92562	0.91588	0.89068	0.83353	0.72564	0.0105
213.75	0.9779	0.95729	0.92665	0.89168	0.84035	0.72665	0.000732332
214.25	0.98014	0.95326	0.93139	0.89283	0.82408	0.72322	0.00812
214.75	0.97806	0.9475	0.92459	0.89458	0.82412	0.72531	0.00686
215.25	0.9784	0.93415	0.91463	0.88843	0.81719	0.72954	0.01319
215.75	0.97993	0.93366	0.91344	0.89477	0.83439	0.72884	0.00969
216.25	0.9784	0.94559	0.91584	0.90111	0.81902	0.72142	0
216.75	0.97494	0.93639	0.91842	0.89421	0.81261	0.73002	0.0168
217.25	0.97013	0.94236	0.91534	0.88354	0.82709	0.73262	0.01271
217.75	0.96953	0.93919	0.91777	0.88425	0.82187	0.73439	0.0088
218.25	0.96674	0.92849	0.92174	0.88966	0.81593	0.73288	0.01358
218.75	0.97259	0.94022	0.92374	0.89212	0.82898	0.7347	0.00801
219.25	0.97452	0.93228	0.919	0.89799	0.82091	0.7276	0.01018
219.75	0.9805	0.93844	0.91519	0.89386	0.833	0.72324	0.01271
220.25	0.98292	0.90981	0.91398	0.89112	0.82201	0.7226	0.0088
220.75	0.98376	0.91731	0.91428	0.88477	0.81444	0.71849	0.01358
221.25	0.98342	0.935	0.91312	0.89418	0.82968	0.71684	0.00801
221.75	0.9793	0.94591	0.91857	0.89686	0.83575	0.72356	0.01018
222.25	0.97338	0.94108	0.92387	0.89629	0.80772	0.72608	0.01018
222.75	0.97421	0.94569	0.92378	0.88878	0.81927	0.72219	0.01297
223.25	0.98469	0.93269	0.91745	0.88317	0.80867	0.716	0.0105
223.75	0.98814	0.93053	0.91505	0.88316	0.81094	0.71895	0.000732332
224.25	0.98397	0.94429	0.91444	0.88896	0.8239	0.72232	0.00812
224.75	0.98183	0.93849	0.91861	0.8902	0.84136	0.7245	0.00686
225.25	0.97419	0.92878	0.92358	0.88828	0.81567	0.71859	0.01319
225.75	0.97065	0.95387	0.91925	0.89203	0.83308	0.72034	0.00969
226.25	0.97854	0.96299	0.91352	0.89762	0.83437	0.72804	0
226.75	0.9907	0.95355	0.91173	0.89732	0.81981	0.73084	0.0168
227.25	0.99141	0.953	0.9143	0.88974	0.82941	0.72583	0.01271
227.75	0.98591	0.93848	0.921	0.88499	0.82826	0.72356	0.0088
228.25	0.98026	0.94068	0.92537	0.88453	0.82471	0.72497	0.01358
228.75	0.97977	0.9397	0.9225	0.89317	0.82364	0.72931	0.00801
229.25	0.97839	0.93539	0.9161	0.89514	0.81446	0.732	0.01018
229.75	0.97903	0.94386	0.91306	0.89032	0.83369	0.72566	0.01271
230.25	0.98016	0.9481	0.91353	0.88181	0.84053	0.71648	0.0088
230.75	0.98596	0.93122	0.91709	0.88073	0.82991	0.71393	0.01358
231.25	0.98922	0.96597	0.91655	0.88185	0.8173	0.72152	0.00801
231.75	0.9804	0.94842	0.91245	0.88633	0.83229	0.7269	0.01018
232.25	0.97727	0.93872	0.91666	0.88835	0.82051	0.72475	0.00836
232.75	0.97391	0.94368	0.91906	0.89266	0.84407	0.72227	0.01062
233.25	0.9777	0.93611	0.91588	0.8872	0.8327	0.72056
233.75	0.97218	0.95655	0.9151	0.88454	0.81872	0.72096
234.25	0.97615	0.95449	0.9213	0.8829	0.82432	0.72083
234.75	0.97884	0.95748	0.92003	0.89236	0.81152	0.72312
235.25	0.97924	0.94711	0.91377	0.8935	0.82442	0.7167
235.75	0.97812	0.94047	0.91594	0.88712	0.81576	0.72061
236.25	0.97933	0.9628	0.91931	0.88256	0.82167	0.72853
236.75	0.97881	0.93184	0.91815	0.88528	0.82943	0.73501
237.25	0.96843	0.93112	0.91332	0.88604	0.81494	0.72429
237.75	0.96882	0.93704	0.91253	0.88761	0.82317	0.72256
238.25	0.97653	0.95891	0.91413	0.89193	0.82344	0.72896
238.75	0.98369	0.94153	0.91644	0.89253	0.82709	0.7314
239.25	0.98922	0.94168	0.9193	0.88676	0.82187	0.73089
239.75	0.98856	0.93233	0.91277	0.88394	0.81593	0.73203
240.25	0.98472	0.94297	0.90776	0.88639	0.82898	0.72612
240.75	0.98652	0.92878	0.91119	0.88886	0.82091	0.71938
241.25	0.98881	0.95387	0.91884	0.88939	0.833	0.72879
241.75	0.98256	0.96299	0.9212	0.88638	0.82201	0.73363
242.25	0.98096	0.95355	0.91555	0.88698	0.81444	0.72109
242.75	0.98104	0.953	0.914	0.8953	0.82968	0.71671
243.25	0.98046	0.93848	0.91475	0.89369	0.83575	0.72088
243.75	0.97721	0.94068	0.92069	0.88816	0.80772	0.72274
244.25	0.9829	0.9397	0.92225	0.88597	0.81927	0.7264
244.75	0.98224	0.93539	0.91967	0.89016	0.80867	0.73192
245.25	0.98288	0.94386	0.91118	0.88703	0.81094	0.73592
245.75	0.98278	0.9481	0.90932	0.8849	0.8239	0.73701
246.25	0.97881	0.93122	0.91317	0.87877	0.84136	0.74081
246.75	0.97484	0.96597	0.91629	0.8789	0.81567	0.73808
247.25	0.97707	0.94842	0.91749	0.88251	0.83308	0.73576
247.75	0.98142	0.93872	0.91862	0.89093	0.83437	0.72553
248.25	0.98343	0.94368	0.91295	0.88656	0.81981	0.72119
248.75	0.97739	0.93611	0.91848	0.88741	0.82941	0.72389
249.25	0.9786	0.95655	0.91572	0.89213	0.82826	0.72266
249.75	0.97526	0.95449	0.91383	0.89265	0.82471	0.71732
250.25	0.97591	0.95748	0.91349	0.88928	0.82364	0.72085
250.75	0.9668	0.94711	0.92466	0.8878	0.81446	0.72942
251.25	0.96491	0.94047	0.91771	0.89254	0.83369	0.7279
251.75	0.9715	0.9628	0.90915	0.88995	0.84053	0.71945
252.25	0.98396	0.93184	0.91104	0.88998	0.82991	0.72332
252.75	0.98763	0.93112	0.91596	0.88944	0.8173	0.72871
253.25	0.98666	0.93704	0.91535	0.89035	0.83229	0.72606
253.75	0.97879	0.95891	0.9141	0.88233	0.82051	0.72748
254.25	0.97365	0.94153	0.9196	0.88506	0.84407	0.73118
254.75	0.97464	0.94168	0.92046	0.88616	0.8327	0.72603
255.25	0.98933	0.93233	0.91645	0.88775	0.81872	0.71028
255.75	0.98276	0.94297	0.91099	0.88944	0.82432	0.7141
256.25	0.98278	0.92878	0.91961	0.89237	0.81152	0.72514
256.75	0.97896	0.95387	0.92288	0.88833	0.82442	0.73131
257.25	0.98079	0.96299	0.92252	0.88407	0.81576	0.73077
257.75	0.976	0.95355	0.91457	0.88821	0.82167	0.72958
258.25	0.98093	0.953	0.91553	0.88885	0.82943	0.72146
258.75	0.98409	0.93848	0.91507	0.88721	0.81494	0.71983
259.25	0.98703	0.94068	0.91283	0.88665	0.82317	0.73071
259.75	0.98964	0.9397	0.91097	0.89537	0.82344	0.73882
260.25	0.98789	0.93539	0.91319	0.89486	0.82709	0.73126
260.75	0.98873	0.94386	0.91912	0.89833	0.82187	0.72497
261.25	0.98816	0.9481	0.91219	0.89527	0.81593	0.7237
261.75	0.98663	0.93122	0.91026	0.89429	0.82898	0.72876
262.25	0.97903	0.96597	0.91045	0.89179	0.82091	0.73555
262.75	0.97554	0.94842	0.9168	0.89393	0.833	0.73709
263.25	0.96641	0.93872	0.9143	0.89794	0.82201	0.72828
263.75	0.97148	0.94368	0.9118	0.89276	0.81444	0.72897
264.25	0.97848	0.93611	0.91434	0.89674	0.82968	0.73444
264.75	0.98404	0.95655	0.9178	0.89766	0.83575	0.7334
265.25	0.97412	0.95449	0.91316	0.90135	0.80772	0.72876
265.75	0.98202	0.95748	0.90943	0.8952	0.81927	0.73098
266.25	0.98492	0.94711	0.91164	0.8895	0.80867	0.73399
266.75	0.98957	0.94047	0.91816	0.88884	0.81094	0.7277
267.25	0.98002	0.9628	0.92235	0.89335	0.8239	0.7307
267.75	0.97666	0.93184	0.92149	0.8951	0.84136	0.73049
268.25	0.97107	0.93112	0.91571	0.89296	0.81567	0.72883
268.75	0.97426	0.93704	0.92033	0.8933	0.83308	0.72535
269.25	0.9783	0.95891	0.92478	0.89215	0.83437	0.7313
269.75	0.98868	0.94153	0.92261	0.89317	0.81981	0.72692
270.25	0.99618	0.94168	0.91402	0.89251	0.82941	0.72336
270.75	0.99726	0.93233	0.91801	0.89037	0.82826	0.73237
271.25	0.98713	0.94297	0.91811	0.89534	0.82471	0.73931
271.75	0.98719	0.92878	0.91451	0.89279	0.82364	0.73359
272.25	0.98114	0.95387	0.9062	0.88678	0.81446	0.7263
272.75	0.97829	0.96299	0.90891	0.88432	0.83369	0.73199
273.25	0.97291	0.95355	0.91955	0.89387	0.84053	0.73089
273.75	0.981	0.953	0.92318	0.89742	0.82991	0.72765
274.25	0.97777	0.93848	0.91728	0.89416	0.8173	0.72274
274.75	0.97883	0.94068	0.91112	0.89501	0.83229	0.71787
275.25	0.98179	0.9397	0.91228	0.88681	0.82051	0.71111
275.75	0.98852	0.93539	0.91639	0.88671	0.84407	0.72321
276.25	0.98392	0.94386	0.9139	0.88783	0.8327	0.72744
276.75	0.98326	0.9481	0.91254	0.88888	0.81872	0.73218
277.25	0.98667	0.93122	0.91674	0.88892	0.82432	0.7274
277.75	0.98239	0.96597	0.91818	0.88808	0.81152	0.7282
278.25	0.97772	0.94842	0.91893	0.88953	0.82442	0.71912
278.75	0.96777	0.93872	0.91333	0.88717	0.81576	0.71948
279.25	0.97244	0.94368	0.9148	0.89448	0.82167	0.71887
279.75	0.98045	0.93611	0.91402	0.89529	0.82943	0.71803
280.25	0.98588	0.95655	0.92123	0.89534	0.81494	0.72167
280.75	0.97816	0.95449	0.91518	0.89212	0.82317	0.71777
281.25	0.97347	0.95748	0.91313	0.88795	0.82344	0.71929
281.75	0.9742	0.94711	0.9149	0.88297	0.81446	0.72021
282.25	0.97581	0.94047	0.91329	0.88308	0.83369	0.72566
282.75	0.98005	0.9628	0.91048	0.8877	0.84053	0.7301
283.25	0.98028	0.93184	0.90723	0.89277	0.82991	0.73196
283.75	0.97824	0.93112	0.90568	0.89018	0.8173	0.73134
284.25	0.975	0.93704	0.9088	0.89007	0.83229	0.72547
284.75	0.98318	0.95891	0.92122	0.89256	0.82051	0.72378
285.25	0.98681	0.94153	0.92326	0.89848	0.84407	0.72014
285.75	0.98673	0.94168	0.91616	0.89615	0.8327	0.72789
286.25	0.98062	0.93233	0.91106	0.8925	0.81872	0.72674
286.75	0.97402	0.94297	0.91075	0.89047	0.82432	0.72689
287.25	0.97916	0.92878	0.91557	0.8897	0.81152	0.71945
287.75	0.98533	0.95387	0.92025	0.88905	0.81446	0.72616
288.25	0.98703	0.96299	0.91782	0.89346	0.83369	0.72974
288.75	0.98423	0.95355	0.90894	0.89495	0.84053	0.73418
289.25	0.99153	0.953	0.9062	0.89083	0.82991	0.73353
289.75	0.98601	0.93848	0.91146	0.88798	0.8173	0.72709
290.25	0.97966	0.94068	0.91822	0.89214	0.83229	0.72498
290.75	0.9893	0.9397	0.91812	0.89323	0.82051	0.72512
291.25	0.99154	0.93539	0.91156	0.88846	0.84407	0.73049
291.75	0.97708	0.94386	0.9071	0.88237	0.8327	0.72479
292.25	0.96925	0.9481	0.90697	0.87975	0.81872	0.71822
292.75	0.98387	0.93122	0.91568	0.88901	0.82432	0.72512
293.25	0.98584	0.96597	0.91696	0.90236	0.81152	0.72615
293.75	0.98794	0.94842	0.91458	0.90231	0.81446	0.72452
294.25	0.98598	0.93872	0.90981	0.89129	0.83369	0.72005
294.75	0.98549	0.94368	0.91562	0.88429	0.84053	0.72426
295.25	0.97429	0.93611	0.91448	0.88411	0.82991	0.71978
295.75	0.98101	0.95655	0.91768	0.8849	0.8173	0.71861
296.25	0.9853	0.95449	0.91866	0.88558	0.83229	0.71684
296.75	0.98672	0.95748	0.91723	0.8844	0.82051	0.71428
297.25	0.98044	0.94711	0.91258	0.88203	0.84407	0.71779
297.75	0.97866	0.94047	0.90918	0.88947	0.8327	0.73259
298.25	0.97738	0.9628	0.91053	0.89402	0.81872	0.73128
298.75	0.98399	0.93184	0.91193	0.89622	0.82432	0.72535
299.25	0.98629	0.93112	0.91366	0.88885	0.81152	0.7184
299.75	0.98081	0.93704	0.91173	0.88649	0.82432	0.72143
300.25	0.97578	0.95891	0.91328	0.88198	0.77344	0.72997
300.75	0.97586	0.94153	0.91357	0.82712	0.7647	0.62766
301.25	0.9777	0.94168	0.82031	0.71828	0.77351	0.45441
301.75	0.84571	0.93233	0.7986	0.59179	0.77262	0.31064
302.25	0.78295	0.54297	0.75518	0.46473	0.4208	0.23587
302.75	0.62884	0.31928	0.67317	0.37615	0.25828	0.20253
303.25	0.44207	0.25807	0.50209	0.30214	0.2503	0.17409
303.75	0.27782	0.22109	0.32845	0.26178	0.15489	0.11341
304.25	0.19335	0.1331	0.19677	0.20776	0.12901	0.07365
304.75	0.14129	0.08476	0.12014	0.14732	0.12338	0.05908
305.25	0.12269	0.06058	0.08673	0.08337	0.06473	0.04662
305.75	0.09768	0.06806	0.07437	0.05841	0.06292	0.03468
306.25	0.05395	0.05966	0.05447	0.04028	0.06301	0.0334
306.75	0	0.04579	0.03884	0.03075	0.05727	0.03026
307.25	0.01085	0.04591	0.02981	0.02672	0.0487	0.02489
307.75	0.01488	0.05174	0.02634	0.0231	0.03732	0.0213
308.25	0.01507	0.04332	0.02504	0.01524	0.0248	0.01937
308.75	0.014	0.04168	0.0266	0.01249	0.03743	0.01886
309.25	0.01605	0.03786	0.02641	0.01247	0.02192	0.01556
309.75	0.01681	0.02528	0.01897	0.01293	0.03091	0.01487
310.25	0.01268	0.03458	0.01906	0.00951	0.02049	0.01344
310.75	0.01176	0.04097	0.01779	0.0074	0.02033	0.01029
311.25	0.01207	0.04431	0.01766	0.00578	0.0171	0.00967
311.75	0.01355	0.02109	0.01661	0.00646	0.01915	0.00826
312.25	0.01283	0.03359	0.01935	0.0067	0.02385	0.00987
312.75	0.01136	0.02955	0.01532	0.0069	0.03429	0.01004
313.25	0.01115	0.03524	0.01315	0.00449	0.01352	0.00951
313.75	0.00771	0.0233	0.01287	0.00369	0.02756	0.00587
314.25	0.00482	0.02425	0.01516	0.0041	0.02118	0.00463
314.75	0.00525	0.03129	0.01342	0.00471	0.00933	0.00486
315.25	0.00674	0.03096	0.01083	0.00368	0.01791	0.00303
315.75	0.00443	0.031	0.00444	0.00221	0.01411	0.00784
316.25	0.0055	0.0261	0.00597	0.0016	0.01808	0.00953
316.75	0.0098	0.02402	0.00945	0.0025	0.01893	0.00961
317.25	0.00992	0.03023	0.01286	0.00438	0.01588	0.00448
317.75	0.00825	0.03141	0.01075	0.00415	0.01669	0.00449
318.25	0.00872	0.01825	0.01121	0.00237	0.01727	0.00585
318.75	0.01212	0.03124	0.0115	0.00151	0.01594	0.00813
319.25	0.00997	0.03217	0.01172	0.0017	0.0052	0.00662
319.75	0.00967	0.00907	0.01326	0.00208	0.02211	0.00381
320.25	0.00922	0.01584	0.01319	0.00149	0.01684	0.0034
320.75	0.00888	0.02518	0.00799	0.00344	0.01294	0.00464
321.25	0.00627	0.03377	0.00512	0.00495	0.01273	0.00613
321.75	0.00713	0.03397	0.00761	0.00377	0.02179	0.00545
322.25	0.00793	0.02377	0.00888	0.00184	0.02579	0.00404
322.75	0.00816	0.01865	0.00833	0.00429	0.00513	0.00363
323.25	0.00592	0.02967	0.00774	0.00432	0.01459	0.0058
323.75	0.00782	0.01768	0.00789	0.00265	0.01573	0.00515
324.25	0.01021	0.02186	0.007	0.00125	0.01454	0.00574
324.75	0.01125	0.01574	0.00796	0.00255	0.01347	0.00673
325.25	0.00663	0.02698	0.00852	0.00268	0.0112	0.00574
325.75	0.00594	0.01587	0.00868	0.00313	0.0171	0.00571
326.25	0.00935	0.01293	0.00719	0.00297	0.02011	0.00558
326.75	0.01192	0.01319	0.0057	0.00433	0.04742	0.0068
327.25	0.0122	0.02104	0.00518	0.00554	0	0.00431
327.75	0.01143	0.02542	0.00842	0.00447	0.00761	0.00376
328.25	0.01148	0.02565	0.00733	0.00147	0.00815	0.00382
328.75	0.01258	0.03511	0.01044	0.000483573	0.00274	0.00759
329.25	0.01398	0.02394	0.00809	0.0015	0.01236	0.00862
329.75	0.0136	0.01594	0.00773	0.00434	0.01864	0.00669
330.25	0.01096	0.04126	0.00511	0.00495	0.00362	0.00414
330.75	0.00955	0.02177	0.0124	0.00429	0.0138	0.00499
331.25	0.00722	0.02609	0.01262	0.00249	0.01468	0.00463
331.75	0.00842	0.01753	0.01255	0.00331	0.01561	0.00549
332.25	0.00991	0.02806	0.01097	0.00201	0.00704	0.00443
332.75	0.01213	0.01911	0.0112	0.00272	0.0074	0.00358
333.25	0.00957	0.01842	0.00649	0.00105	0.01641	0.00502
333.75	0.00756	0.02562	0.00447	0.00221	0.01054	0.00599
334.25	0.00947	0.02749	0.00794	0.00198		0.00408
334.75	0.01368	0.01784	0.00868	0.00216		0.000364694
335.25	0.01121	0.02224	0.00659	0.00118		0
335.75	0.00754	0.01802	0.00519	0.00293		0.00028416
336.25	0.00682	0.01312	0.00701	0.00255		0.00298
336.75	0.00993	0.02251	0.00623	0		0.00389
337.25	0.00923	0.02028	0.0062	0.000763777		0.00227
337.75	0.00883	0.02044	0.00766	0.00389		0.00333
338.25	0.00668	0.01225	0.0088	0.0035		0.0042
338.75	0.0087	0.01102	0.00807	0.00114		0.00331
339.25	0.00863	0.02355	0.00732	0.00244		0.000516239
339.75	0.00963	0.02598	0.00617	0.0024		0.000348421
340.25	0.00785	0.02238	0.00429	0.000696083		0
340.75	0.00729	0.01332	0.00451	0.00244		--

## Sheet: Figure 5c
Time (s)	0 mM CAZ	5 mM CAZ	15 mM CAZ	25 mM CAZ	50 mM CAZ	100 mM CAZ	150 mM CAZ
1.25	0.97326	0.97138	0.96078	0.99519	0.97793	0.97728	0.90392
2.25	0.98358	0.95601	0.93973	0.97931	0.96197	0.96581	0.95453
3.25	0.93809	0.94973	0.93111	0.96781	0.95678	0.91619	0.93437
4.25	0.95004	0.95843	0.94304	0.96875	1	0.95281	0.89503
5.25	0.96672	0.9637	0.95026	0.96757	0.95093	0.95978	0.94542
6.25	0.93133	0.95598	0.93969	0.97222	0.93833	0.96428	0.97895
7.25	0.99461	0.97022	0.9592	0.98444	0.97039	0.95479	0.94561
8.25	0.98018	0.95239	0.93476	0.9808	0.96485	0.95558	0.9208
9.25	0.95007	0.9659	0.95327	0.98587	0.96776	0.94571	0.90689
10.25	0.97135	0.945	0.92463	0.99223	0.92465	0.96155	0.92135
11.25	0.95068	0.95743	0.94167	0.95601	0.96599	0.97826	0.96053
12.25	0.97457	0.97167	0.96118	0.98516	0.95237	0.97712	0.96534
13.25	0.98505	0.95341	0.93616	0.98084	0.94018	0.94916	0.97731
14.25	0.97457	0.96131	0.94699	0.96258	0.95299	0.9781	0.95159
15.25	0.99137	0.95231	0.93465	0.99566	0.93988	0.96525	0.94495
16.25	0.98677	0.9637	0.95026	0.98442	0.9441	0.98534	0.95392
17.25	0.98217	0.94191	0.9204	0.9832	0.94793	0.97515	0.92473
18.25	0.96774	0.96462	0.95152	0.94659	0.96742	0.95782	0.92262
19.25	0.98564	0.97024	0.95922	0.95023	0.92886	0.98388	0.94714
20.25	0.92655	0.93836	0.91555	0.97987	0.9555	0.94852	0.96899
21.25	0.96161	0.9566	0.94054	0.97636	0.94839	0.95531	0.96427
22.25	0.94602	0.97969	0.97218	0.97352	0.9127	0.96636	0.95779
23.25	0.95586	0.95959	0.94463	0.96204	0.94094	0.99026	0.92888
24.25	0.90444	0.98888	0.98476	0.94969	0.95486	0.93607	0.95894
25.25	0.94955	0.98508	0.97955	0.99102	0.95588	0.97677	0.96466
26.25	0.92044	0.97336	0.9635	0.96927	0.92989	0.98045	0.97115
27.25	0.95609	0.96714	0.95497	0.95962	0.96497	0.97004	0.93959
28.25	0.9592	1	1	0.96448	0.94636	0.95492	0.957
29.25	0.92456	0.9449	0.9245	0.98061	0.94593	0.9509	0.96885
30.25	0.96743	0.94066	0.91869	0.96555	0.93942	0.94724	0.96593
31.25	0.97403	0.95586	0.93951	0.97106	0.92623	0.93572	0.97531
32.25	0.94878	0.97197	0.96159	0.94456	0.94008	0.94853	0.93753
33.25	0.92249	0.99078	0.98736	0.95199	0.92466	0.96756	0.96263
34.25	0.93218	0.96945	0.95814	0.97188	0.95411	0.97113	0.95143
35.25	0.95658	0.94895	0.93005	0.96961	0.9432	0.99657	0.95704
36.25	0.93796	0.93854	0.91579	0.98571	0.92862	0.96102	0.95229
37.25	0.95872	0.94781	0.92849	0.962	0.93337	0.9745	0.98025
38.25	0.95749	0.97489	0.96559	0.96012	0.93584	0.9391	0.95943
39.25	0.9404	0.97079	0.95997	0.94752	0.95395	0.98758	0.96917
40.25	0.91391	0.96867	0.95708	0.97191	0.94547	0.95874	0.93285
41.25	0.96813	0.98048	0.97325	0.9663	0.94051	0.94322	0.97835
42.25	0.90562	0.96636	0.9539	0.96277	0.93366	0.92741	0.94502
43.25	0.95159	0.9532	0.93587	0.9798	0.93803	0.98948	0.98131
44.25	0.95624	0.9615	0.94725	0.94975	0.94065	0.94066	0.96663
45.25	0.92163	0.965	0.95204	0.95737	0.93662	0.93755	0.93576
46.25	0.93737	0.92405	0.89593	0.95844	0.93034	0.94751	0.93977
47.25	0.92397	0.97231	0.96206	0.95699	0.92507	0.96214	0.94936
48.25	0.92328	0.95329	0.936	0.95483	0.93618	0.95007	0.95455
49.25	0.93451	0.9823	0.97575	0.97127	0.92301	0.97646	0.95097
50.25	0.9436	0.97826	0.97021	0.96191	0.9428	0.93862	0.96645
51.25	0.94566	0.9767	0.96808	0.96219	0.94121	0.96438	0.94805
52.25	0.91586	0.9597	0.94477	0.9444	0.93689	0.94745	0.94961
53.25	0.94573	0.95789	0.94231	0.96603	0.92916	0.96033	0.97721
54.25	0.93271	0.97902	0.97125	0.95405	0.91906	0.9719	1
55.25	0.90973	0.95956	0.94459	0.95438	0.94451	0.949	0.94067
56.25	0.94189	0.9662	0.95368	0.96069	0.93929	0.93918	0.9748
57.25	0.97884	0.98037	0.9731	0.94926	0.93492	0.96795	0.95568
58.25	0.95992	0.97083	0.96003	0.93723	0.91394	0.95129	0.93788
59.25	0.94585	0.9514	0.93341	0.95242	0.95503	0.94313	0.93068
60.25	0.95206	0.9745	0.96506	0.95611	0.93618	0.96178	0.95708
61.25	0.92873	0.98678	0.98189	0.93944	0.91909	0.9541	0.95068
62.25	0.94934	0.95731	0.94151	0.94186	0.93922	0.94838	0.95066
63.25	0.91795	0.96366	0.95021	0.94582	0.92282	0.93984	0.94908
64.25	0.93831	0.95878	0.94351	0.94891	0.95325	0.94372	0.91754
65.25	0.94733	0.95981	0.94493	0.96527	0.94062	0.93519	0.95339
66.25	0.97263	0.96184	0.94772	0.93047	0.95303	0.98711	0.95906
67.25	0.93221	0.96538	0.95256	0.9492	0.92004	0.99223	0.96058
68.25	0.93015	0.9408	0.91888	0.95129	0.91073	0.91378	0.92884
69.25	0.93184	0.95913	0.94399	0.94638	0.93289	0.93116	0.96215
70.25	0.93269	0.9608	0.94629	0.97195	0.95931	0.94177	0.96931
71.25	0.92147	0.96755	0.95554	0.9512	0.93105	0.97396	0.93738
72.25	0.93509	0.97713	0.96867	0.96015	0.94095	0.96965	0.95191
73.25	0.90542	0.96129	0.94696	0.97287	0.92838	0.94252	0.98729
74.25	0.94207	0.96729	0.95517	0.95675	0.94579	0.98517	0.95217
75.25	0.94679	0.97915	0.97144	0.9624	0.95832	0.96295	0.93962
76.25	0.91659	0.97572	0.96673	0.94985	0.94694	0.9528	0.92956
77.25	0.95592	0.98371	0.97768	0.92203	0.93023	0.97444	0.95327
78.25	0.93707	0.97666	0.96801	0.95429	0.93549	0.94173	0.93989
79.25	0.94963	0.97612	0.96728	0.94521	0.96772	0.92878	0.9436
80.25	0.91423	0.96993	0.9588	0.93391	0.95698	0.93111	0.91775
81.25	0.96327	0.96219	0.9482	0.93953	0.95775	0.97236	0.96067
82.25	0.91753	0.96901	0.95754	0.93008	0.93677	0.95014	0.94698
83.25	0.92464	0.95242	0.9348	0.97345	0.94867	0.95785	0.91856
84.25	0.9385	0.9583	0.94285	0.96589	0.93189	0.94214	0.96916
85.25	0.92718	0.94346	0.92252	0.94152	0.95038	0.98297	0.95302
86.25	0.91527	0.97093	0.96016	0.96168	0.93288	0.97477	0.94472
87.25	0.92173	0.9768	0.96821	0.95897	0.94701	0.96465	0.93847
88.25	0.95463	0.98279	0.97641	0.95725	0.92577	0.97129	0.92659
89.25	0.9467	0.95263	0.93509	0.9359	0.94318	0.9407	0.95807
90.25	0.94459	0.98505	0.97951	0.94783	0.9365	0.96634	0.95261
91.25	0.91079	0.95977	0.94488	0.96403	0.91055	0.95608	0.95768
92.25	0.92969	0.94121	0.91945	0.93929	0.9409	0.9686	0.94162
93.25	0.91791	0.96744	0.95538	0.92774	0.94397	0.95272	0.97073
94.25	0.95423	0.95223	0.93454	0.94841	0.94365	0.94995	0.9823
95.25	0.92913	0.9913	0.98808	0.95728	0.93261	0.95583	0.92534
96.25	0.90672	0.97417	0.96461	0.91576	0.91963	0.94806	0.92223
97.25	0.93058	0.93579	0.91201	0.93526	0.94913	0.96301	0.95831
98.25	0.94752	0.96905	0.95759	0.92015	0.94094	0.94872	0.94344
99.25	0.98524	0.9587	0.94341	0.95686	0.94855	0.95263	0.95622
100.25	1	0.95974	0.94484	0.91656	0.92349	0.95154	0.97467
101.25	0.92712	0.95334	0.93607	0.92324	0.98553	0.95746	0.96586
102.25	0.91828	0.97014	0.95909	0.95887	0.93509	0.94251	0.95519
103.25	0.91391	0.97314	0.96319	0.94592	0.91086	0.9662	0.94722
104.25	0.92787	0.9699	0.95876	0.9696	0.92057	0.92269	0.96806
105.25	0.88978	0.95904	0.94388	0.95804	0.96285	0.97381	0.97195
106.25	0.92037	0.97522	0.96604	0.93705	0.91399	0.96453	0.94862
107.25	0.90385	0.96039	0.94572	0.95755	0.92523	0.92186	0.95568
108.25	0.93746	0.94762	0.92822	0.95438	0.92418	0.94964	0.93924
109.25	0.92935	0.95337	0.9361	0.92465	0.92843	0.95366	0.90151
110.25	0.89046	0.95515	0.93854	0.93139	0.89992	0.95472	0.93903
111.25	0.92458	0.9604	0.94574	0.93344	0.96611	0.94448	0.93148
112.25	0.91846	0.98025	0.97294	0.9308	0.93592	0.93464	0.94327
113.25	0.9263	0.97686	0.96829	0.93788	0.93646	0.94226	0.96587
114.25	0.88636	0.97039	0.95942	0.93378	0.92888	0.9452	0.96966
115.25	0.93034	0.96555	0.9528	0.94192	0.94076	0.95015	0.94682
116.25	0.9309	0.98993	0.9862	0.92824	0.94308	0.98616	0.96625
117.25	0.96963	0.94491	0.92451	0.93845	0.9674	0.94038	0.92955
118.25	0.94898	0.96003	0.94523	0.92544	0.94038	0.96342	0.9723
119.25	0.97326	0.96115	0.94676	0.95842	0.92486	0.93719	0.93639
120.25	0.98358	0.94585	0.92581	0.85133	0.92888	0.85922	0.94475
121.25	0.93809	0.9319	0.90669	0.82805	0.95034	0.86706	0.89065
122.25	0.95004	0.962	0.94793	0.90494	0.9032	0.84426	0.88307
123.25	0.96672	0.95244	0.93483	0.90442	0.8741	0.81499	0.83685
124.25	0.93133	0.9464	0.92655	0.85473	0.90001	0.81448	0.78263
125.25	0.99461	0.93237	0.90733	0.87768	0.85434	0.76034	0.76098
126.25	0.98018	0.9475	0.92806	0.83829	0.84912	0.78389	0.72755
127.25	0.95007	0.91817	0.88788	0.8567	0.85967	0.76486	0.68643
128.25	0.97135	0.92043	0.89097	0.86408	0.82701	0.75187	0.70824
129.25	0.95068	0.91212	0.87958	0.84745	0.83486	0.75285	0.67709
130.25	0.96227	0.92302	0.89451	0.83873	0.82799	0.7211	0.67502
131.25	0.93855	0.92705	0.90004	0.82322	0.78622	0.69316	0.67427
132.25	0.94045	0.91783	0.88741	0.82282	0.77033	0.68314	0.63059
133.25	0.95182	0.92051	0.89107	0.82194	0.79177	0.70594	0.61008
134.25	0.92648	0.91847	0.88828	0.82176	0.80058	0.72109	0.61468
135.25	0.9387	0.92488	0.89707	0.79301	0.79383	0.67595	0.60138
136.25	0.96774	0.90449	0.86913	0.7919	0.766	0.68888	0.61646
137.25	0.98564	0.92586	0.89841	0.79538	0.73112	0.64575	0.62404
138.25	0.92655	0.91372	0.88177	0.81392	0.74171	0.67394	0.60427
139.25	0.96161	0.89681	0.8586	0.79059	0.72718	0.69515	0.5882
140.25	0.94602	0.90355	0.86784	0.79305	0.72611	0.66977	0.59213
141.25	0.95586	0.89622	0.8578	0.77483	0.74117	0.66783	0.56231
142.25	0.90444	0.88556	0.84319	0.79028	0.73362	0.64518	0.54181
143.25	0.94955	0.89885	0.8614	0.76166	0.70856	0.62106	0.58379
144.25	0.92044	0.8975	0.85955	0.77144	0.71534	0.63327	0.58002
145.25	0.95609	0.89917	0.86184	0.77976	0.72523	0.62905	0.59799
146.25	0.9592	0.89866	0.86115	0.75873	0.72514	0.62453	0.54113
147.25	0.92456	0.88597	0.84375	0.77631	0.72563	0.62189	0.54292
148.25	0.96743	0.90539	0.87036	0.77771	0.72042	0.63498	0.54188
149.25	0.97403	0.91031	0.87711	0.77329	0.69556	0.60857	0.53056
150.25	0.94878	0.89641	0.85805	0.77873	0.71389	0.65009	0.54107
151.25	0.92249	0.88419	0.84131	0.76293	0.69073	0.60341	0.53252
152.25	0.93218	0.87952	0.83491	0.75912	0.66718	0.59898	0.53009
153.25	0.95658	0.87957	0.83498	0.75644	0.6635	0.60238	0.53793
154.25	0.93796	0.88715	0.84537	0.75965	0.68111	0.5907	0.54704
155.25	0.95872	0.8642	0.81392	0.76324	0.68103	0.59493	0.49958
156.25	0.95749	0.87098	0.82321	0.79173	0.65572	0.60706	0.53779
157.25	0.9404	0.87371	0.82696	0.73008	0.68364	0.60126	0.53053
158.25	0.91391	0.87336	0.82648	0.74811	0.67525	0.59166	0.51357
159.25	0.96813	0.88203	0.83835	0.74223	0.67938	0.60511	0.52574
160.25	0.90562	0.85664	0.80356	0.74183	0.68712	0.58808	0.50094
161.25	0.95159	0.8758	0.82981	0.72991	0.64825	0.56362	0.52428
162.25	0.95624	0.8745	0.82804	0.74094	0.67733	0.58946	0.47718
163.25	0.92163	0.86889	0.82034	0.72905	0.65244	0.58891	0.52129
164.25	0.93737	0.87318	0.82623	0.74397	0.66311	0.59424	0.5186
165.25	0.92397	0.86782	0.81889	0.72296	0.67407	0.57188	0.52052
166.25	0.92328	0.8626	0.81173	0.72644	0.67454	0.53966	0.52086
167.25	0.93451	0.87433	0.8278	0.71394	0.67496	0.59122	0.48429
168.25	0.9436	0.87785	0.83263	0.74067	0.65863	0.59548	0.48078
169.25	0.94566	0.86901	0.82052	0.72883	0.65136	0.59268	0.48163
170.25	0.91586	0.83813	0.7782	0.73487	0.64894	0.58582	0.50327
171.25	0.94573	0.86722	0.81806	0.71942	0.66449	0.58764	0.50495
172.25	0.93271	0.85021	0.79475	0.71333	0.68788	0.60019	0.49706
173.25	0.90973	0.85399	0.79993	0.72702	0.63691	0.57094	0.51984
174.25	0.94189	0.85871	0.80639	0.71701	0.63791	0.58146	0.51324
175.25	0.97884	0.86138	0.81006	0.71977	0.65451	0.57187	0.49767
176.25	0.95992	0.86754	0.8185	0.72413	0.66378	0.56121	0.4847
177.25	0.94585	0.85093	0.79574	0.72041	0.65463	0.58331	0.49902
178.25	0.95206	0.8626	0.81173	0.70858	0.6542	0.55014	0.50391
179.25	0.92873	0.86106	0.80962	0.72176	0.63138	0.56451	0.50363
180.25	0.94934	0.88142	0.83752	0.71053	0.64457	0.5656	0.49817
181.25	0.91795	0.88264	0.83919	0.71302	0.62224	0.55658	0.49784
182.25	0.93831	0.86141	0.8101	0.72325	0.64501	0.57713	0.50214
183.25	0.94733	0.84999	0.79444	0.73101	0.63725	0.57407	0.49702
184.25	0.97263	0.86062	0.80902	0.71293	0.61784	0.56747	0.51528
185.25	0.93221	0.86438	0.81417	0.69316	0.63687	0.54809	0.494
186.25	0.93015	0.86948	0.82116	0.72134	0.63752	0.57631	0.51361
187.25	0.93184	0.85972	0.80778	0.70796	0.64692	0.58472	0.51002
188.25	0.93269	0.87266	0.82552	0.70997	0.64934	0.56145	0.49199
189.25	0.92147	0.85974	0.80781	0.72292	0.63256	0.54831	0.48605
190.25	0.93509	0.84609	0.7891	0.71588	0.62938	0.54743	0.52365
191.25	0.90542	0.84817	0.79196	0.72688	0.63112	0.5456	0.51242
192.25	0.94207	0.85148	0.79649	0.6926	0.62973	0.58439	0.49602
193.25	0.94679	0.84583	0.78875	0.73127	0.63284	0.56401	0.50479
194.25	0.91659	0.86079	0.80926	0.72464	0.6393	0.56294	0.49472
195.25	0.95592	0.84385	0.78604	0.70977	0.63381	0.57029	0.52305
196.25	0.93707	0.83164	0.7693	0.72025	0.64421	0.5635	0.49056
197.25	0.94963	0.8532	0.79885	0.70399	0.61528	0.58054	0.48104
198.25	0.91423	0.85136	0.79633	0.71262	0.63311	0.56972	0.47464
199.25	0.96327	0.84962	0.79394	0.70344	0.63537	0.55457	0.48704
200.25	0.91753	0.83638	0.7758	0.71309	0.6394	0.56733	0.48146
201.25	0.92464	0.84789	0.79157	0.70135	0.63454	0.57442	0.4888
202.25	0.9385	0.84647	0.78962	0.68278	0.63908	0.53825	0.47165
203.25	0.92718	0.85603	0.80272	0.71192	0.6376	0.56997	0.48126
204.25	0.91527	0.85579	0.8024	0.71517	0.63401	0.57343	0.48885
205.25	0.92173	0.85161	0.79666	0.71096	0.61583	0.5655	0.50662
206.25	0.95463	0.85907	0.80689	0.71775	0.61689	0.55052	0.47031
207.25	0.9467	0.83603	0.77532	0.69631	0.61902	0.57657	0.47465
208.25	0.94459	0.84924	0.79343	0.68573	0.63704	0.56827	0.46556
209.25	0.91079	0.83746	0.77729	0.68942	0.62957	0.56481	0.49458
210.25	0.92969	0.83031	0.76748	0.68476	0.61206	0.54634	0.46185
211.25	0.91791	0.83903	0.77943	0.69016	0.62646	0.53976	0.49042
212.25	0.95423	0.84674	0.78999	0.71762	0.63157	0.56904	0.51464
213.25	0.92913	0.84987	0.79429	0.68902	0.63152	0.55389	0.49828
214.25	0.90672	0.84361	0.78571	0.69704	0.62343	0.56705	0.46731
215.25	0.93058	0.84679	0.79007	0.71061	0.62153	0.53672	0.47316
216.25	0.94752	0.8483	0.79214	0.70357	0.65874	0.55178	0.48455
217.25	0.98524	0.85435	0.80043	0.66734	0.62732	0.53241	0.4813
218.25	1	0.85491	0.80119	0.69869	0.62824	0.55992	0.4636
219.25	0.92712	0.85097	0.79579	0.68479	0.61582	0.55423	0.48887
220.25	0.91828	0.83363	0.77203	0.71749	0.62234	0.5658	0.47562
221.25	0.91391	0.8426	0.78433	0.69645	0.62446	0.55268	0.49952
222.25	0.92787	0.83595	0.77521	0.70209	0.61561	0.56239	0.51867
223.25	0.88978	0.87249	0.82528	0.68808	0.61804	0.56199	0.49143
224.25	0.92037	0.83566	0.77481	0.70117	0.61961	0.55717	0.47154
225.25	0.90385	0.83573	0.77492	0.6934	0.61396	0.54428	0.47297
226.25	0.93746	0.84579	0.7887	0.70583	0.62889	0.55576	0.47698
227.25	0.92935	0.82604	0.76163	0.69845	0.62277	0.56326	0.48821
228.25	0.89046	0.83567	0.77482	0.69205	0.62684	0.55387	0.4768
229.25	0.92458	0.83363	0.77203	0.69153	0.63121	0.53416	0.51102
230.25	0.91846	0.83812	0.77819	0.6849	0.61581	0.53969	0.48151
231.25	0.9263	0.82695	0.76289	0.68421	0.62112	0.5397	0.47912
232.25	0.88636	0.82397	0.75879	0.69797	0.63588	0.55373	0.48418
233.25	0.93034	0.84254	0.78424	0.6886	0.61292	0.55288	0.45674
234.25	0.9309	0.83524	0.77424	0.66564	0.61355	0.52026	0.47962
235.25	0.96963	0.85325	0.79892	0.68582	0.60626	0.5466	0.4853
236.25	0.94898	0.82659	0.76239	0.69197	0.61626	0.53506	0.47357
237.25	0.90229	0.83048	0.76772	0.69472	0.61225	0.55955	0.48667
238.25	0.93715	0.82376	0.75851	0.68932	0.63284	0.56311	0.47757
239.25	0.92007	0.842	0.78351	0.69318	0.63241	0.54422	0.47662
240.25	0.90846	0.84052	0.78148	0.6964	0.62021	0.54667	0.47324
241.25	0.90335	0.83311	0.77131	0.68181	0.61248	0.54736	0.47545
242.25	0.92014	0.85732	0.8045	0.6666	0.62452	0.52604	0.51282
243.25	0.91385	0.81852	0.75133	0.69052	0.59968	0.5539	0.47507
244.25	0.90091	0.84098	0.7821	0.71541	0.60368	0.55183	0.4712
245.25	0.8888	0.85004	0.79452	0.6624	0.6023	0.55437	0.46684
246.25	0.90385	0.83671	0.77626	0.69195	0.60135	0.56675	0.47145
247.25	0.90229	0.82669	0.76253	0.67822	0.63512	0.53078	0.50059
248.25	0.91715	0.84208	0.78361	0.68935	0.61212	0.54479	0.46754
249.25	0.89046	0.83221	0.77009	0.71173	0.60341	0.53356	0.45954
250.25	0.90229	0.83713	0.77682	0.68849	0.59216	0.5765	0.46024
251.25	0.91715	0.84673	0.78999	0.70589	0.62893	0.51466	0.49206
252.25	0.92935	0.8539	0.79981	0.7028	0.61748	0.54232	0.50381
253.25	0.89046	0.82306	0.75754	0.67576	0.62067	0.55768	0.47103
254.25	0.92458	0.83175	0.76946	0.68736	0.62537	0.54897	0.51119
255.25	0.91846	0.84396	0.78618	0.69638	0.62653	0.54433	0.49354
256.25	0.9263	0.83105	0.76849	0.67602	0.63437	0.56317	0.49149
257.25	0.88636	0.83038	0.76758	0.68822	0.61826	0.55189	0.49139
258.25	0.90229	0.8236	0.75828	0.70502	0.61477	0.54428	0.48336
259.25	0.91715	0.83957	0.78017	0.66749	0.61175	0.54893	0.47142
260.25	0.90385	0.8388	0.77912	0.68043	0.62426	0.52954	0.47906
261.25	0.90846	0.83611	0.77543	0.69931	0.61222	0.54239	0.47967
262.25	0.90335	0.8203	0.75377	0.69456	0.60729	0.53518	0.47415
263.25	0.90385	0.83025	0.7674	0.69596	0.6124	0.5512	0.47213
264.25	0.90385	0.82854	0.76506	0.68992	0.62021	0.53606	0.47012
265.25	0.90846	0.82533	0.76065	0.69571	0.60616	0.52709	0.47088
266.25	0.90335	0.84341	0.78544	0.67988	0.61292	0.56969	0.46612
267.25	0.90385	0.82892	0.76558	0.65993	0.61871	0.56137	0.45529
268.25	0.91385	0.82479	0.75992	0.66989	0.62913	0.54559	0.50139
269.25	0.90091	0.82967	0.7666	0.69628	0.60707	0.54939	0.45638
270.25	0.8888	0.84555	0.78836	0.69593	0.58959	0.54105	0.48337
271.25	0.91693	0.83212	0.76997	0.68869	0.63132	0.52568	0.46715
272.25	0.95133	0.84078	0.78183	0.69405	0.60594	0.5462	0.46592
273.25	0.95407	0.84875	0.79275	0.69841	0.61585	0.53279	0.47751
274.25	0.93263	0.81552	0.74721	0.68343	0.61457	0.56293	0.49846
275.25	0.90385	0.83685	0.77644	0.67357	0.60058	0.54555	0.48394
276.25	0.90385	0.82656	0.76235	0.70056	0.62028	0.55422	0.48936
277.25	0.90229	0.85492	0.80121	0.66226	0.59379	0.55362	0.4938
278.25	0.91715	0.83305	0.77123	0.70801	0.62826	0.52242	0.46951
279.25	0.89046	0.83523	0.77423	0.69587	0.60572	0.55657	0.44153
280.25	0.90229	0.83733	0.7771	0.68812	0.61142	0.54928	0.46626
281.25	0.91715	0.83082	0.76818	0.69796	0.60436	0.54173	0.49262
282.25	0.88636	0.82357	0.75825	0.69157	0.61205	0.56768	0.484
283.25	0.90229	0.82746	0.76358	0.69271	0.59502	0.54526	0.48548
284.25	0.91715	0.8499	0.79432	0.67757	0.62247	0.53462	0.45362
285.25	0.90385	0.83231	0.77023	0.68527	0.61423	0.54709	0.48343
286.25	0.90846	0.83541	0.77447	0.67689	0.63145	0.54712	0.50335
287.25	0.90335	0.82119	0.75498	0.70166	0.60665	0.53503	0.50297
288.25	0.90385	0.82856	0.76509	0.69647	0.62105	0.52969	0.47661
289.25	0.92007	0.81112	0.74118	0.69842	0.61707	0.54345	0.49528
290.25	0.90846	0.84046	0.78139	0.68286	0.62053	0.56338	0.44386
291.25	0.90335	0.84007	0.78086	0.67094	0.61611	0.5202	0.48
292.25	0.92014	0.82512	0.76037	0.66852	0.60313	0.55671	0.51245
293.25	0.91385	0.82396	0.75878	0.68463	0.61719	0.53215	0.44607
294.25	0.90091	0.8221	0.75624	0.69715	0.60409	0.54783	0.47539
295.25	0.8888	0.82594	0.7615	0.68735	0.60336	0.51661	0.46747
296.25	0.90385	0.82983	0.76682	0.6747	0.61492	0.5355	0.46881
297.25	0.90229	0.83037	0.76757	0.67069	0.6155	0.56399	0.45146
298.25	0.91715	0.82374	0.75848	0.71606	0.60536	0.52953	0.47401
299.25	0.89046	0.8366	0.7761	0.69565	0.60803	0.52719	0.51499
300.25	0.90229	0.84466	0.78715	0.67427	0.60368	0.54067	0.48569
301.25	0.91715	0.83412	0.77271	0.65157	0.62735	0.53975	0.47923
302.25	0.87022	0.69139	0.57712	0.50085	0.61769	0.55365	0.47807
303.25	0.69192	0.46481	0.26667	0.54623	0.33079	0.54934	0.48339
304.25	0.63783	0.33295	0.12541	0.52581	0.1343	0.5529	0.47644
305.25	0.39397	0.16881	0.07401	0.50444	0.07144	0.56382	0.49416
306.25	0.25106	0.05738	0.04969	0.48173	0.0456	0.52291	0.45691
307.25	0.17761	0.02352	0.05312	0.51013	0.04	0.56304	0.4891
308.25	0.12632	0.01491	0.04329	0.37925	0.01468	0.54131	0.48681
309.25	0.10469	0.01906	0.0497	0.13727	0.04308	0.54534	0.47674
310.25	0.09819	0.0172	0.04581	0.06589	0.02895	0.53255	0.49387
311.25	0.08279	0.01141	0.04601	0.01148	0.01555	0.54711	0.48429
312.25	0.08688	0.03477	0.06129	0.03637	0.0363	0.53469	0.42059
313.25	0.09614	0.0102	0.02501	0.01709	0.02497	0.55415	0.23928
314.25	0.07121	0.01396	0.03565	0.01945	0.01941	0.5496	0.12033
315.25	0.05247	0.00192	0.03021	0.02834	0.02339	0.52828	0.09434
316.25	0.06668	0.01728	0.02107	0.03453	0.01614	0.54941	0.06361
317.25	0.08952	0.00113	0.02802	0.01381	0.02199	0.5596	0.07581
318.25	0.06653	0.00617	0.02461	0.00762	0.01931	0.54847	0.06836
319.25	0.02872	0.00213	0.03983	0.01568	0.00082561	0.54339	0.06616
320.25	0.03266	0.00723	0.01685	0.01652	0.00859	0.2994	0.07917
321.25	0.03429	0.01078	0.0242	0.00115	0.01433	0.19702	0.06698
322.25	0.0422	0.00852	0.03518	0.00891	0.02794	0.04181	0.07786
323.25	0.05712	0.01004	0.03592	0.00414	0.02794	0.03365	0.02185
324.25	0.05189	0.01197	0.04176	0.00843	0.02962	0.02414	0.06298
325.25	0.04619	0.00817	0.03251	0.01461	0.02099	0.04699	0.02378
326.25	0.02096	0.01191	0.042	0.01327	0.02608	0.05678	0.03404
327.25	0.04313	0.01327	0.03178	0.01413	0.01348	0.03627	0.03223
328.25	0.06153	0.01199	0.01781	0.02243	0.02481	0.0411	0.03805
329.25	0.05289	0.00561	0.01633	0.01673	0	0.04708	0.04789
330.25	0.04358	0.0132	0.04115	0.02051		0.03035	0.02374
331.25	0.03275	0.00435	0.01478	0.0251		0.01515	0.04788
332.25	0.03692	0.02093	0.02312	0.01205		0.01872	0.05969
333.25	0.0279	0.01652	0.05378	0.01706		0.04144	0.04899
334.25	0.02868	0.01006	0.05468	0.00511		0.03055	0.06738
335.25	0.01611	0.01169	0.03086	0.02027		0.02599	0.02842
336.25	0.00864	0.00158	0.02795	0.01652		0.01465	0.0568
337.25	0.01256	0.02342	0.02886	0.01736		0.03736	0.03085
338.25	0.04802	0.02586	0.04128	0.01261		0.03937	0.01255
339.25	0.02485	0.01306	0.03657	0		0.038	0.04729
340.25	0.05024	0.0099	0.04	0.01476		0.05367	0.04086
341.25	0.03043	0.01572	0.02484	0.03724		0.03686	0
342.25	0.02835	0.01147	0.04726	0.02322		0.02314	0.05045
343.25	0	0.01329		0.01751			0.06727

## Sheet: Figure 5d
Time (s)	0 mM FEP	5 mM FEP	15 mM FEP	25 mM FEP	50 mM FEP	100 mM FEP	200 mM FEP
1.25	0.97464	0.98959	0.9804	0.97029	0.93313	0.97416	0.97746
1.75	0.97457	0.99158	0.99023	0.97594	0.94459	0.95909	0.99709
2.25	0.97946	0.9873	0.99388	0.97749	0.97808	0.97467	0.98846
2.75	0.98505	0.99322	0.99543	0.966	1	0.97929	0.96892
3.25	0.97464	0.99019	0.98652	0.9744	0.9658	0.9858	0.98174
3.75	0.97457	0.99069	0.99173	0.98135	0.95052	0.97603	0.98747
4.25	0.98465	0.98433	0.98516	0.9802	0.9544	0.98001	1
4.75	0.99137	0.99369	0.98498	0.97962	0.96905	0.9722	0.99441
5.25	0.99344	0.99073	0.95258	0.99989	0.97097	0.97258	0.99485
5.75	0.98677	0.99704	0.95495	1	0.98315	0.99068	0.97949
6.25	0.98701	0.98814	0.96153	0.98646	0.97073	1	0.98022
6.75	0.98217	0.99718	0.98335	0.9607	0.96669	0.98806	0.98987
7.25	0.9907	0.98211	0.97731	0.95793	0.96416	0.96127	0.98507
7.75	0.98999	0.98068	0.9777	0.94267	0.9485	0.94857	0.96071
8.25	0.98054	0.98237	0.96983	0.95106	0.93927	0.95743	0.94182
8.75	0.97091	0.99558	0.9661	0.96651	0.939	0.96685	0.95876
9.25	0.97058	0.99786	0.95781	0.97867	0.95413	0.95663	0.9793
9.75	0.97614	0.99103	0.97712	0.97267	0.95499	0.95387	0.98283
10.25	0.97564	0.98657	0.98539	0.96358	0.95331	0.95447	0.9822
10.75	0.98016	0.98959	0.99037	0.95315	0.95384	0.96211	0.98111
11.25	0.98355	0.99158	0.96311	0.95365	0.95882	0.94208	0.98526
11.75	0.98954	0.9873	0.97192	0.95165	0.96858	0.93914	0.98035
12.25	0.98786	0.99322	0.97827	0.96161	0.9676	0.92046	0.99039
12.75	0.99107	0.99786	0.99608	0.96206	0.97901	0.95159	0.98757
13.25	0.98574	0.99103	0.977	0.95935	0.97686	0.95159	0.98482
13.75	0.99008	0.98657	0.9717	0.95346	0.96445	0.95125	0.96409
14.25	0.98376	0.98959	0.9747	0.94668	0.94431	0.94599	0.97136
14.75	0.98426	0.99158	0.97556	0.94887	0.94499	0.96826	0.96869
15.25	0.98196	0.9873	0.9674	0.94713	0.94076	0.97294	0.97418
15.75	0.98812	0.99322	0.97264	0.94261	0.94206	0.96515	0.96965
16.25	0.98406	0.99019	0.98107	0.95345	0.94215	0.96154	0.97985
16.75	0.98257	0.99069	0.97817	0.96238	0.95704	0.9629	0.95871
17.25	0.98298	0.98433	0.97094	0.972	0.96513	0.94455	0.95487
17.75	0.98671	0.99369	0.97305	0.95812	0.96342	0.94637	0.95576
18.25	0.98948	0.99073	0.9703	0.95806	0.9645	0.95008	0.963
18.75	0.9879	0.99704	0.97942	0.94926	0.96016	0.97625	0.94511
19.25	0.9802	0.98814	0.98876	0.9584	0.9607	0.98312	0.9571
19.75	0.97716	0.99718	0.99251	0.96953	0.94945	0.99424	0.95543
20.25	0.97982	0.98211	0.98561	0.9816	0.97052	0.97013	0.96018
20.75	0.98429	0.98068	0.99039	0.98103	0.97229	0.95012	0.95664
21.25	0.98496	0.98237	0.99907	0.96523	0.95922	0.96335	0.98419
21.75	0.98686	0.99558	0.98518	0.95281	0.94564	0.97716	0.97329
22.25	0.98652	0.99786	0.95108	0.95241	0.95483	0.96148	0.95542
22.75	0.98637	0.99103	0.9539	0.96664	0.95097	0.94187	0.94431
23.25	0.9905	0.98657	0.95853	0.96214	0.94364	0.9571	0.96082
23.75	0.98961	0.98211	0.96864	0.95694	0.94746	0.96372	0.96934
24.25	0.97876	0.98068	0.96582	0.94673	0.93969	0.95911	0.96255
24.75	0.97074	0.98959	0.97801	0.94552	0.92213	0.9545	0.96181
25.25	0.97605	0.99158	0.9673	0.96212	0.92527	0.9591	0.97842
25.75	0.98145	0.9873	0.95469	0.97593	0.95365	0.95757	0.97138
26.25	0.97937	0.99322	0.95739	0.96793	0.953	0.9682	0.96028
26.75	0.98017	0.99019	0.96985	0.95225	0.94506	0.95945	0.94594
27.25	0.97939	0.99069	0.9853	0.95054	0.95031	0.95975	0.95242
27.75	0.98166	0.98433	0.9817	0.95935	0.97357	0.96265	0.95744
28.25	0.98478	0.99369	0.97209	0.96222	0.96195	0.97919	0.97269
28.75	0.98009	0.99073	0.96761	0.96732	0.95775	0.96815	0.971
29.25	0.96957	0.99704	0.96185	0.96203	0.96495	0.95946	0.96177
29.75	0.97346	0.98814	0.95815	0.95491	0.97658	0.93734	0.96433
30.25	0.97632	0.99718	0.95882	0.9511	0.9651	0.93596	0.96612
30.75	0.97089	0.98211	0.96476	0.95055	0.96713	0.95007	0.96413
31.25	0.96882	0.98068	0.96142	0.94326	0.95255	0.96186	0.95476
31.75	0.97745	0.98237	0.95834	0.95765	0.93948	0.9581	0.96258
32.25	0.98118	0.99558	0.94968	0.96437	0.94773	0.96342	0.9483
32.75	0.97688	0.99786	0.95388	0.95839	0.96049	0.97723	0.94916
33.25	0.9713	0.99103	0.96267	0.94825	0.95281	0.97691	0.93851
33.75	0.96673	0.98657	0.97028	0.96541	0.93306	0.95382	0.9684
34.25	0.97491	0.98507	0.97604	0.95932	0.93563	0.94713	0.97162
34.75	0.98605	0.99025	0.98569	0.94794	0.9366	0.96073	0.9711
35.25	0.99619	0.99156	0.98926	0.93975	0.94398	0.97201	0.95082
35.75	0.99403	0.98976	0.97692	0.94127	0.94619	0.95392	0.95798
36.25	0.98475	0.98234	0.97434	0.93362	0.95223	0.94703	0.96175
36.75	0.97709	0.97339	0.9684	0.95155	0.94659	0.94602	0.95597
37.25	0.97208	0.97506	0.97243	0.95679	0.95023	0.9563	0.94553
37.75	0.97505	0.98979	0.97254	0.96463	0.95323	0.96551	0.95064
38.25	0.98063	0.99599	0.97562	0.95957	0.95506	0.9782	0.96369
38.75	0.98562	0.98663	0.97979	0.97129	0.94327	0.97218	0.954
39.25	0.98404	0.97821	0.97438	0.96984	0.95338	0.97795	0.94952
39.75	0.98851	0.97696	0.96834	0.95803	0.96061	0.96558	0.95492
40.25	0.98906	0.97736	0.94968	0.94889	0.96052	0.95451	0.95828
40.75	0.98113	0.97273	0.95989	0.94584	0.951	0.95753	0.9482
41.25	0.97188	0.97982	0.96912	0.96178	0.95537	0.97573	0.94389
41.75	0.96656	0.97975	0.98025	0.96947	0.95225	0.9769	0.95894
42.25	0.96948	0.97645	0.98133	0.95971	0.96213	0.96587	0.9609
42.75	0.97339	0.98199	0.98941	0.94302	0.95645	0.95377	0.95392
43.25	0.97985	0.99234	0.97772	0.93784	0.94369	0.95205	0.94503
43.75	0.9809	0.99198	0.96085	0.93373	0.94008	0.96434	0.96045
44.25	0.97391	0.98253	0.96194	0.93721	0.94696	0.97333	0.96176
44.75	0.96767	0.98037	0.96367	0.9462	0.94595	0.96651	0.96512
45.25	0.96798	0.97834	0.96755	0.95437	0.92698	0.96345	0.97015
45.75	0.97443	0.97861	0.96896	0.94788	0.92755	0.96869	0.96826
46.25	0.97718	0.98311	0.97261	0.94754	0.92653	0.96868	0.94476
46.75	0.98249	0.9877	0.96609	0.94269	0.93739	0.96199	0.9599
47.25	0.98422	0.98407	0.98077	0.95046	0.93919	0.96962	0.96688
47.75	0.97428	0.97095	0.97514	0.95685	0.95634	0.96946	0.94865
48.25	0.97195	0.96337	0.96467	0.96096	0.95283	0.96167	0.9368
48.75	0.9768	0.97668	0.96403	0.96404	0.96383	0.95868	0.95428
49.25	0.98449	0.98833	0.97617	0.96567	0.96191	0.96724	0.95557
49.75	0.97817	1	0.97918	0.94442	0.95728	0.96118	0.95518
50.25	0.97671	0.99634	0.98719	0.93193	0.94638	0.95372	0.96546
50.75	0.97713	0.99047	0.99236	0.92827	0.93567	0.95264	0.97971
51.25	0.97403	0.97392	0.98764	0.93588	0.93657	0.95349	0.97218
51.75	0.97125	0.97654	0.98728	0.93987	0.93483	0.96179	0.9635
52.25	0.97371	0.98383	0.98072	0.95931	0.94611	0.95671	0.96239
52.75	0.98853	0.98984	0.97059	0.95729	0.95327	0.98107	0.9712
53.25	0.99687	0.98431	0.9652	0.95061	0.9565	0.99485	0.98998
53.75	0.98976	0.9846	0.9703	0.95804	0.94796	0.99381	0.97722
54.25	0.97829	0.98964	0.96429	0.97843	0.93675	0.95269	0.962
54.75	0.98022	0.98949	0.96551	0.97517	0.93837	0.95744	0.93382
55.25	0.98373	0.98359	0.96578	0.95201	0.95074	0.96985	0.93722
55.75	0.97595	0.97904	0.97643	0.93314	0.94863	0.96402	0.93557
56.25	0.97549	0.97944	0.96778	0.9324	0.94769	0.96047	0.93634
56.75	0.98167	0.98034	0.96946	0.95187	0.93938	0.97674	0.94078
57.25	0.98143	0.97913	0.97087	0.96409	0.95367	0.99019	0.9491
57.75	0.97327	0.97913	0.98511	0.96028	0.93903	0.97636	0.95367
58.25	0.97111	0.98006	0.97873	0.93976	0.91584	0.97111	0.94746
58.75	0.97918	0.97985	0.98203	0.93441	0.91199	0.97341	0.94648
59.25	0.98074	0.97636	0.97862	0.94109	0.94295	0.9574	0.95332
59.75	0.971	0.97769	0.97042	0.94966	0.94798	0.93955	0.95163
60.25	0.96904	0.97885	0.9555	0.96108	0.93957	0.9448	0.94392
60.75	0.97609	0.98359	0.96184	0.96067	0.93394	0.97451	0.92444
61.25	0.98704	0.98221	0.97602	0.95841	0.9431	0.97281	0.93981
61.75	0.98448	0.99001	0.98209	0.93997	0.93908	0.9818	0.96383
62.25	0.98057	0.99544	1	0.94176	0.94248	0.97754	0.99193
62.75	0.97821	0.9948	0.98977	0.94323	0.94282	0.97688	0.96706
63.25	0.98097	0.98236	0.984	0.95263	0.95403	0.96534	0.94384
63.75	0.9876	0.97399	0.95974	0.95067	0.95764	0.97009	0.93892
64.25	0.98569	0.97933	0.95721	0.95269	0.9406	0.94798	0.9548
64.75	0.9825	0.98117	0.9563	0.95139	0.92594	0.93257	0.95359
65.25	0.97608	0.98636	0.97059	0.95459	0.92357	0.94283	0.95215
65.75	0.97889	0.99465	0.96324	0.95556	0.93127	0.95326	0.95848
66.25	0.97571	0.99135	0.96657	0.95653	0.94317	0.96795	0.95701
66.75	0.9744	0.97959	0.97053	0.9551	0.96055	0.96467	0.95125
67.25	0.98225	0.98368	0.97631	0.9621	0.97489	0.95486	0.94238
67.75	0.98648	0.99478	0.98084	0.95972	0.9693	0.93503	0.94228
68.25	0.98484	0.98901	0.93241	0.94353	0.96211	0.95548	0.95052
68.75	0.97953	0.971	0.81257	0.94667	0.96434	0.94935	0.95842
69.25	0.97656	0.97597	0.80274	0.95806	0.9643	0.94933	0.95441
69.75	0.97767	0.98646	0.91291	0.96175	0.94161	0.92415	0.93421
70.25	0.98014	0.99328	0.9888	0.96693	0.92434	0.93495	0.94139
70.75	0.98332	0.98674	0.97748	0.96761	0.93895	0.93055	0.9562
71.25	0.98186	0.98031	0.9847	0.94199	0.94747	0.95802	0.96239
71.75	0.98355	0.97715	0.98304	0.93348	0.95276	0.97859	0.96695
72.25	0.97763	0.97217	0.97089	0.94418	0.95582	0.97651	0.95943
72.75	0.97872	0.9651	0.95334	0.95129	0.96987	0.96204	0.95651
73.25	0.98337	0.96692	0.9488	0.94123	0.94832	0.9499	0.95194
73.75	0.98371	0.97367	0.94222	0.95663	0.9349	0.97129	0.96292
74.25	0.97813	0.97708	0.97132	0.94999	0.92712	0.95594	0.94037
74.75	0.97755	0.97712	0.97765	0.95947	0.94031	0.87894	0.93187
75.25	0.98323	0.97425	0.97467	0.95426	0.94689	0.96612	0.93648
75.75	0.98068	0.97414	0.9601	0.95699	0.95777	0.96107	0.95324
76.25	0.97442	0.9825	0.96876	0.92555	0.97365	0.9514	0.96224
76.75	0.97937	0.98341	0.96631	0.93505	0.95618	0.94974	0.96311
77.25	0.98283	0.98105	0.96436	0.93544	0.9625	0.95487	0.95246
77.75	0.97672	0.9804	0.95751	0.94181	0.94946	0.94208	0.94474
78.25	0.97285	0.98554	0.9475	0.92279	0.95373	0.94933	0.95718
78.75	0.97624	0.97143	0.96205	0.94492	0.92241	0.9503	0.96809
79.25	0.97955	0.97402	0.97692	0.96207	0.93913	0.94731	0.969
79.75	0.9786	0.97656	0.9708	0.96242	0.93834	0.92793	0.97329
80.25	0.9767	0.9879	0.95604	0.95549	0.93196	0.94948	0.97676
80.75	0.97802	0.98697	0.95732	0.95626	0.94122	0.95462	0.96067
81.25	0.98075	0.98587	0.9625	0.96369	0.95813	0.96157	0.95992
81.75	0.98484	0.97907	0.96463	0.94135	0.97046	0.96235	0.96766
82.25	0.98102	0.98313	0.97781	0.95497	0.95332	0.97099	0.96656
82.75	0.97852	0.97935	0.96484	0.95864	0.95219	0.96686	0.95378
83.25	0.97207	0.97229	0.94942	0.95664	0.93891	0.97499	0.95714
83.75	0.97068	0.97104	0.94145	0.9407	0.94697	0.94908	0.95899
84.25	0.97601	0.97205	0.94953	0.94407	0.96278	0.94384	0.95097
84.75	0.98445	0.98227	0.94461	0.944	0.95991	0.93441	0.94981
85.25	0.98952	0.98293	0.95275	0.93753	0.95145	0.95078	0.9405
85.75	0.98008	0.98069	0.97063	0.95274	0.96435	0.94625	0.94088
86.25	0.97533	0.96628	0.96594	0.94026	0.95735	0.95193	0.92521
86.75	0.97063	0.97838	0.95693	0.93956	0.94153	0.95487	0.93324
87.25	0.96802	0.98593	0.95655	0.94836	0.93047	0.95069	0.94116
87.75	0.97072	0.97649	0.97045	0.96549	0.95503	0.94678	0.95843
88.25	0.9769	0.96968	0.96175	0.95938	0.9438	0.94698	0.94996
88.75	0.98106	0.96785	0.95345	0.95445	0.9305	0.96202	0.94054
89.25	0.97144	0.97728	0.95013	0.93889	0.91951	0.95942	0.93363
89.75	0.9722	0.97466	0.9496	0.94205	0.9351	0.93982	0.93315
90.25	0.97164	0.98433	0.95795	0.95222	0.9356	0.93568	0.93823
90.75	0.9772	0.98885	0.97967	0.95247	0.92759	0.954	0.93691
91.25	0.97864	0.99162	0.97656	0.93986	0.93462	0.96923	0.94658
91.75	0.97773	0.98886	0.98112	0.95129	0.94518	0.96911	0.94499
92.25	0.97961	0.97012	0.9694	0.94031	0.94684	0.9574	0.95476
92.75	0.97807	0.96548	0.9673	0.94697	0.93737	0.96107	0.95149
93.25	0.98129	0.96623	0.94913	0.95246	0.93972	0.96009	0.96138
93.75	0.98395	0.98421	0.96075	0.9578	0.93275	0.94576	0.94983
94.25	0.98967	0.98634	0.96885	0.92975	0.94248	0.92771	0.94869
94.75	0.98404	0.97876	0.95819	0.93262	0.95247	0.93175	0.95218
95.25	0.97766	0.97731	0.96657	0.94878	0.94768	0.94372	0.96881
95.75	0.97577	0.9836	0.97035	0.9615	0.94084	0.95561	0.95781
96.25	0.97015	0.98178	0.98151	0.94806	0.93996	0.97157	0.94592
96.75	0.96456	0.97099	0.95308	0.94373	0.94742	0.96476	0.9327
97.25	0.96837	0.97042	0.95383	0.9471	0.94485	0.94259	0.94107
97.75	0.97767	0.97696	0.9648	0.95451	0.94302	0.92971	0.95235
98.25	0.97371	0.97627	0.97586	0.95227	0.93442	0.93703	0.95627
98.75	0.97637	0.97645	0.97414	0.95415	0.94459	0.95162	0.95264
99.25	0.9747	0.98163	0.9729	0.95051	0.95942	0.95548	0.95027
99.75	0.98026	0.97496	0.96806	0.93791	0.94468	0.95488	0.95124
100.25	0.97939	0.97079	0.96848	0.93093	0.92716	0.95704	0.93968
100.75	0.97968	0.96952	0.97187	0.94631	0.94397	0.95989	0.9383
101.25	0.97361	0.98475	0.98479	0.95291	0.96935	0.94547	0.93809
101.75	0.97393	0.98035	0.96899	0.96034	0.95065	0.93099	0.93684
102.25	0.97963	0.97914	0.97083	0.95782	0.93358	0.92796	0.9436
102.75	0.98469	0.97717	0.97307	0.95517	0.94358	0.94495	0.9494
103.25	0.98462	0.97893	0.9779	0.94221	0.95776	0.94471	0.95308
103.75	0.97748	0.97216	0.95773	0.96137	0.94764	0.95441	0.93982
104.25	0.97785	0.97364	0.95438	0.97833	0.94743	0.94617	0.94063
104.75	0.97792	0.97812	0.96284	0.96185	0.95701	0.94383	0.93473
105.25	0.98072	0.97979	0.97206	0.94458	0.93871	0.94119	0.91939
105.75	0.97935	0.97039	0.97531	0.93668	0.93745	0.95449	0.91958
106.25	0.98302	0.96935	0.98305	0.94574	0.93336	0.94837	0.94017
106.75	0.9755	0.97588	0.97246	0.93113	0.93259	0.94094	0.97114
107.25	0.97747	0.97711	0.95674	0.9376	0.92577	0.94345	0.96815
107.75	0.97974	0.97036	0.96364	0.94676	0.93819	0.95924	0.95469
108.25	0.9762	0.96695	0.96299	0.94354	0.96102	0.96297	0.94672
108.75	0.97546	0.98221	0.96526	0.93613	0.96527	0.94784	0.96691
109.25	0.97965	0.98691	0.94899	0.95765	0.96942	0.92971	0.9649
109.75	0.98667	0.98291	0.94777	0.98159	0.93996	0.93555	0.94519
110.25	0.98076	0.96419	0.9427	0.95961	0.92864	0.94932	0.9598
110.75	0.98831	0.96767	0.95004	0.93778	0.91389	0.94939	0.96706
111.25	0.99249	0.97924	0.95167	0.93881	0.92661	0.94846	0.94916
111.75	0.98803	0.99169	0.95641	0.94522	0.91823	0.97898	0.93285
112.25	0.97721	0.97816	0.95847	0.93336	0.92002	0.97934	0.94362
112.75	0.97516	0.96352	0.95483	0.94534	0.94626	0.96168	0.95474
113.25	0.98456	0.96965	0.95259	0.96265	0.97189	0.9463	0.9572
113.75	0.98979	0.97909	0.95408	0.96426	0.97111	0.95881	0.9579
114.25	0.98852	0.98894	0.95689	0.93473	0.94805	0.94078	0.95593
114.75	0.97747	0.97876	0.96139	0.9331	0.93411	0.94227	0.95809
115.25	0.97965	0.98054	0.97432	0.94019	0.92941	0.96193	0.93766
115.75	0.99084	0.97515	0.97537	0.96277	0.937	0.96508	0.93385
116.25	0.99434	0.97961	0.97447	0.96362	0.92712	0.95331	0.94631
116.75	0.97952	0.97686	0.96781	0.95491	0.92039	0.94378	0.96737
117.25	0.97044	0.98444	0.97237	0.95332	0.93544	0.94918	0.94932
117.75	0.97423	0.98541	0.97549	0.94012	0.94545	0.9415	0.95848
118.25	0.97758	0.98127	0.97395	0.926	0.9462	0.96229	0.96192
118.75	0.98023	0.96675	0.95878	0.91918	0.94521	0.96905	0.97315
119.25	0.98409	0.96264	0.95163	0.93867	0.94973	0.95594	0.96499
119.75	0.9909	0.96669	0.98068	0.92616	0.9437	0.91001	0.95865
120.25	0.988	0.97302	0.9308	0.93715	0.95382	0.84855	0.94947
120.75	0.98244	0.98178	0.84121	0.94204	0.95087	0.82183	0.9467
121.25	0.9745	0.97753	0.79872	0.95495	0.89675	0.83454	0.94248
121.75	0.97883	0.9703	0.86628	0.93412	0.83479	0.80796	0.93791
122.25	0.98177	0.96856	0.90376	0.94934	0.82297	0.74886	0.94507
122.75	0.98045	0.98635	0.84611	0.94128	0.81317	0.70906	0.9485
123.25	0.96742	0.98853	0.90722	0.94756	0.81478	0.73398	0.93344
123.75	0.96706	0.97814	0.91163	0.94889	0.8154	0.72542	0.92519
124.25	0.97168	0.92512	0.90083	0.9628	0.82303	0.70696	0.93916
124.75	0.9725	0.93327	0.89947	0.94854	0.81465	0.68866	0.96338
125.25	0.9714	0.97668	0.89955	0.93519	0.80484	0.70247	0.94946
125.75	0.97459	0.98854	0.90742	0.94212	0.79644	0.71246	0.88207
126.25	0.98473	0.97346	0.90905	0.93717	0.79589	0.7111	0.80317
126.75	0.97684	0.96782	0.91974	0.93281	0.80132	0.71481	0.7385
127.25	0.9748	0.95784	0.92099	0.8752	0.80529	0.71367	0.68787
127.75	0.97862	0.94337	0.90681	0.8582	0.80958	0.71203	0.63469
128.25	0.98047	0.94066	0.89295	0.86779	0.81471	0.69406	0.60742
128.75	0.97752	0.94214	0.90603	0.88329	0.82273	0.70349	0.59935
129.25	0.97298	0.94989	0.91131	0.88109	0.80916	0.71437	0.59708
129.75	0.97839	0.95113	0.90188	0.8746	0.80079	0.70501	0.61177
130.25	0.97337	0.94521	0.87549	0.87065	0.81586	0.69686	0.6304
130.75	0.9718	0.94903	0.90083	0.87486	0.81911	0.69437	0.63029
131.25	0.9759	0.96299	0.89947	0.87993	0.81618	0.72027	0.61292
131.75	0.98557	0.96287	0.89955	0.88697	0.80827	0.70759	0.61005
132.25	0.995	0.95704	0.90742	0.88459	0.8189	0.70959	0.61919
132.75	0.98753	0.95096	0.90905	0.891	0.81462	0.71636	0.61689
133.25	0.97916	0.9471	0.91974	0.88321	0.80245	0.73763	0.61169
133.75	0.96684	0.94327	0.92099	0.88061	0.79051	0.7294	0.61688
134.25	0.97365	0.94861	0.90681	0.88707	0.79758	0.71146	0.60461
134.75	0.98402	0.94883	0.89295	0.87549	0.80328	0.69703	0.61244
135.25	0.98595	0.95431	0.90603	0.86877	0.80257	0.68612	0.60032
135.75	0.97466	0.96166	0.91131	0.8606	0.79588	0.68544	0.60326
136.25	0.97779	0.95339	0.90188	0.88204	0.80862	0.70544	0.59219
136.75	0.99415	0.94446	0.87549	0.88607	0.8119	0.70655	0.61479
137.25	1	0.94549	0.90083	0.8813	0.80808	0.71399	0.61247
137.75	0.98715	0.95523	0.89947	0.87671	0.79708	0.70879	0.60608
138.25	0.98134	0.94625	0.89955	0.88427	0.79936	0.70162	0.60832
138.75	0.97937	0.93491	0.90742	0.88788	0.80584	0.67195	0.61132
139.25	0.98078	0.91832	0.90905	0.88095	0.8029	0.68198	0.61751
139.75	0.97488	0.93332	0.91974	0.87722	0.8047	0.70511	0.61517
140.25	0.971	0.9377	0.92099	0.87469	0.78418	0.72491	0.61953
140.75	0.96801	0.94082	0.90681	0.86278	0.79459	0.71203	0.61707
141.25	0.96964	0.9315	0.89295	0.86141	0.80002	0.70106	0.61545
141.75	0.97774	0.93786	0.90603	0.85885	0.81708	0.69883	0.61624
142.25	0.99368	0.93586	0.91131	0.86736	0.81435	0.69927	0.61654
142.75	0.98668	0.94624	0.90188	0.87223	0.82428	0.702	0.6089
143.25	0.97693	0.94842	0.87549	0.87613	0.8249	0.71158	0.60034
143.75	0.97052	0.94447	0.90083	0.86429	0.80212	0.70885	0.60813
144.25	0.97649	0.93617	0.89947	0.85857	0.79983	0.69732	0.62059
144.75	0.97218	0.94026	0.89955	0.87468	0.78655	0.70138	0.62603
145.25	0.97062	0.94064	0.90742	0.89063	0.80042	0.70803	0.6192
145.75	0.97647	0.94686	0.90905	0.87676	0.79633	0.71279	0.6115
146.25	0.97609	0.94361	0.91974	0.84706	0.81964	0.7143	0.60455
146.75	0.9791	0.94939	0.92099	0.83923	0.79786	0.70122	0.6113
147.25	0.97579	0.94783	0.90681	0.85923	0.79957	0.6808	0.60777
147.75	0.98227	0.94957	0.89295	0.87826	0.79549	0.68968	0.60094
148.25	0.97626	0.94481	0.90603	0.88075	0.80386	0.72229	0.58806
148.75	0.97434	0.94854	0.91131	0.87765	0.8025	0.73174	0.59557
149.25	0.978	0.94614	0.90188	0.87391	0.81089	0.72485	0.60315
149.75	0.98572	0.94651	0.87549	0.87145	0.81216	0.71673	0.60406
150.25	0.98228	0.94914	0.90741	0.8626	0.79471	0.70908	0.61488
150.75	0.97986	0.94514	0.91649	0.86168	0.79125	0.70457	0.62257
151.25	0.98061	0.93426	0.89852	0.85884	0.79349	0.70283	0.62534
151.75	0.98259	0.94176	0.91793	0.85783	0.80017	0.70816	0.61447
152.25	0.98246	0.9527	0.9215	0.86068	0.80313	0.70282	0.61777
152.75	0.98543	0.94912	0.93028	0.87257	0.79965	0.71221	0.61497
153.25	0.98128	0.94167	0.91344	0.86967	0.78687	0.7068	0.62391
153.75	0.97555	0.94635	0.90273	0.85765	0.78073	0.70533	0.61973
154.25	0.98109	0.95374	0.90217	0.86033	0.78764	0.70983	0.61473
154.75	0.98973	0.96306	0.90976	0.87544	0.78157	0.70863	0.60781
155.25	0.98707	0.96512	0.91523	0.88686	0.77832	0.691	0.60482
155.75	0.9797	0.95208	0.91594	0.87926	0.78096	0.67434	0.5941
156.25	0.98169	0.93789	0.92491	0.875	0.79441	0.69416	0.60266
156.75	0.9842	0.94924	0.91689	0.86243	0.79565	0.72984	0.60759
157.25	0.98734	0.95223	0.91697	0.85784	0.81346	0.74228	0.60923
157.75	0.98101	0.94905	0.9075	0.85182	0.82816	0.7345	0.59827
158.25	0.97494	0.94551	0.90422	0.84157	0.81477	0.70772	0.60579
158.75	0.97477	0.94394	0.90423	0.84691	0.79567	0.70346	0.60705
159.25	0.97801	0.94133	0.90916	0.86495	0.78363	0.69448	0.6129
159.75	0.98054	0.93626	0.90385	0.88539	0.78706	0.71247	0.6038
160.25	0.98431	0.94941	0.9077	0.87725	0.79068	0.70423	0.60978
160.75	0.98098	0.94937	0.91729	0.87061	0.8006	0.69348	0.61224
161.25	0.98001	0.95905	0.92214	0.8696	0.79283	0.67507	0.61099
161.75	0.97621	0.94638	0.90601	0.86799	0.78132	0.69483	0.6089
162.25	0.97918	0.95378	0.89531	0.87199	0.7876	0.69761	0.60379
162.75	0.98074	0.95574	0.90672	0.87413	0.79022	0.70114	0.61397
163.25	0.9891	0.95694	0.92107	0.86331	0.79517	0.69605	0.61586
163.75	0.9817	0.94455	0.92409	0.84956	0.79317	0.70713	0.61882
164.25	0.97876	0.9388	0.90093	0.84498	0.79093	0.71396	0.59727
164.75	0.98127	0.94802	0.90405	0.85061	0.78008	0.72858	0.59901
165.25	0.98124	0.95311	0.90056	0.85132	0.78642	0.73201	0.60736
165.75	0.97405	0.95845	0.91306	0.85579	0.81053	0.71769	0.61212
166.25	0.97048	0.95608	0.91112	0.84377	0.80856	0.7055	0.60329
166.75	0.9748	0.95648	0.91293	0.85783	0.78977	0.69499	0.61041
167.25	0.97516	0.95116	0.91328	0.86324	0.78453	0.70273	0.61294
167.75	0.97368	0.94828	0.90911	0.86385	0.80437	0.71933	0.6108
168.25	0.97193	0.94291	0.91235	0.8508	0.80073	0.73056	0.59935
168.75	0.98398	0.94804	0.91336	0.85864	0.78718	0.71284	0.59627
169.25	0.98389	0.94747	0.92003	0.84187	0.7863	0.70355	0.59574
169.75	0.98911	0.94044	0.91882	0.83259	0.79592	0.70015	0.61237
170.25	0.98599	0.93077	0.90673	0.84237	0.78256	0.70251	0.6124
170.75	0.98641	0.94664	0.89732	0.86029	0.77742	0.69477	0.61314
171.25	0.97699	0.95093	0.90165	0.8662	0.78957	0.70441	0.60578
171.75	0.97639	0.94914	0.92336	0.86659	0.79625	0.71413	0.61643
172.25	0.97857	0.9499	0.91227	0.86057	0.79083	0.72034	0.62159
172.75	0.97905	0.95791	0.89737	0.87511	0.79456	0.70866	0.60689
173.25	0.98088	0.95141	0.9072	0.89014	0.80271	0.70097	0.59884
173.75	0.98286	0.94718	0.9226	0.8822	0.79279	0.69218	0.61441
174.25	0.98683	0.9475	0.91958	0.85596	0.78979	0.69849	0.63385
174.75	0.98289	0.9515	0.90329	0.8524	0.79361	0.69814	0.6096
175.25	0.97887	0.94811	0.90149	0.86157	0.79837	0.70558	0.59747
175.75	0.97643	0.94655	0.88887	0.87046	0.80091	0.70564	0.61209
176.25	0.98286	0.9531	0.89454	0.86722	0.79659	0.70121	0.62003
176.75	0.99192	0.95937	0.90032	0.85029	0.79175	0.69495	0.61172
177.25	0.99168	0.96211	0.91433	0.84936	0.78785	0.69753	0.60928
177.75	0.98086	0.94956	0.91186	0.85489	0.79247	0.70807	0.61172
178.25	0.97548	0.95249	0.90607	0.85802	0.8042	0.70868	0.60101
178.75	0.98024	0.95083	0.90018	0.86229	0.81034	0.71324	0.6012
179.25	0.98442	0.94864	0.91159	0.86938	0.79764	0.71193	0.60604
179.75	0.97768	0.95086	0.91976	0.87304	0.79602	0.69732	0.61248
180.25	0.97723	0.9563	0.91413	0.86825	0.79514	0.69662	0.60957
180.75	0.98072	0.95427	0.89928	0.8719	0.78433	0.6942	0.61305
181.25	0.98365	0.94548	0.89657	0.85845	0.77247	0.7041	0.61097
181.75	0.98006	0.94125	0.90705	0.85621	0.77681	0.71824	0.60922
182.25	0.97715	0.94187	0.91086	0.86607	0.78416	0.71717	0.60286
182.75	0.98024	0.94153	0.90271	0.87965	0.7938	0.72084	0.60791
183.25	0.97914	0.94717	0.91093	0.87955	0.80682	0.69975	0.59995
183.75	0.97803	0.93589	0.92	0.85936	0.78684	0.69713	0.5966
184.25	0.97291	0.93944	0.92537	0.85558	0.77846	0.68097	0.58769
184.75	0.97581	0.9432	0.90674	0.84884	0.77751	0.70049	0.60288
185.25	0.97869	0.94878	0.89372	0.84825	0.79544	0.69128	0.61203
185.75	0.98279	0.9494	0.88737	0.85092	0.79104	0.70144	0.61605
186.25	0.98459	0.94432	0.90088	0.86788	0.79449	0.70512	0.60546
186.75	0.98454	0.95471	0.90637	0.86507	0.7791	0.70376	0.60381
187.25	0.98113	0.95709	0.91892	0.86372	0.77927	0.68512	0.60188
187.75	0.97977	0.96241	0.91579	0.8518	0.78514	0.68084	0.60574
188.25	0.97956	0.94603	0.90898	0.87127	0.78534	0.69815	0.60676
188.75	0.98298	0.94992	0.89753	0.87269	0.779	0.70734	0.61797
189.25	0.97492	0.94492	0.90656	0.87937	0.78377	0.71283	0.62284
189.75	0.96896	0.94973	0.89874	0.8609	0.78696	0.70908	0.63058
190.25	0.96519	0.94779	0.88684	0.86022	0.785	0.7223	0.62151
190.75	0.96792	0.94752	0.88495	0.85444	0.78947	0.71827	0.60982
191.25	0.96436	0.95588	0.8983	0.8498	0.79212	0.70251	0.60546
191.75	0.97063	0.96714	0.9167	0.84974	0.79125	0.70518	0.60506
192.25	0.9784	0.95968	0.91509	0.85795	0.78911	0.70009	0.60137
192.75	0.97648	0.94062	0.90928	0.87456	0.78773	0.70909	0.59601
193.25	0.97529	0.93645	0.90699	0.87586	0.7941	0.69798	0.59882
193.75	0.97022	0.94853	0.90784	0.85637	0.79283	0.71268	0.6076
194.25	0.97359	0.95615	0.89366	0.84308	0.7869	0.71425	0.61223
194.75	0.97003	0.96062	0.88373	0.84182	0.78892	0.72007	0.611
195.25	0.97423	0.95665	0.901	0.8507	0.78205	0.70825	0.61837
195.75	0.96789	0.94377	0.90665	0.85678	0.78508	0.69331	0.61844
196.25	0.97689	0.94283	0.89781	0.86068	0.78323	0.70194	0.61065
196.75	0.97819	0.94368	0.91341	0.87028	0.78647	0.70752	0.61203
197.25	0.98081	0.94551	0.92384	0.87235	0.77231	0.71043	0.62786
197.75	0.98168	0.93808	0.92308	0.85667	0.78812	0.69926	0.62854
198.25	0.98286	0.93576	0.91327	0.83809	0.80334	0.69031	0.60977
198.75	0.97712	0.9363	0.91909	0.84979	0.79251	0.68676	0.59811
199.25	0.97651	0.94289	0.8987	0.8646	0.78595	0.71526	0.5948
199.75	0.98065	0.94854	0.90201	0.85889	0.79612	0.73369	0.57869
200.25	0.98338	0.95092	0.91431	0.84259	0.79482	0.72352	0.59265
200.75	0.98681	0.95131	0.91409	0.83873	0.79358	0.6878	0.59683
201.25	0.98311	0.94645	0.90251	0.84803	0.78621	0.69249	0.60109
201.75	0.98123	0.94043	0.90443	0.85684	0.80185	0.69598	0.58673
202.25	0.97889	0.94566	0.9033	0.84678	0.79316	0.71266	0.59561
202.75	0.97662	0.94586	0.89742	0.84951	0.79582	0.70486	0.59909
203.25	0.9803	0.94557	0.91452	0.87426	0.80901	0.70984	0.60937
203.75	0.98293	0.9474	0.91565	0.87419	0.81693	0.71181	0.61205
204.25	0.98734	0.94576	0.89409	0.85456	0.80141	0.7191	0.59605
204.75	0.97681	0.94399	0.89251	0.84844	0.78618	0.70405	0.59957
205.25	0.98044	0.94853	0.90547	0.8607	0.78635	0.68893	0.61105
205.75	0.97509	0.95397	0.90939	0.84307	0.79034	0.6836	0.61692
206.25	0.97862	0.94327	0.91166	0.85909	0.79885	0.69382	0.61846
206.75	0.98892	0.94439	0.91671	0.8665	0.79516	0.69907	0.61561
207.25	0.99602	0.94863	0.90901	0.87831	0.78267	0.6964	0.60199
207.75	0.98883	0.94905	0.89494	0.86652	0.78456	0.69429	0.60191
208.25	0.97899	0.93689	0.9046	0.87252	0.80019	0.70755	0.61559
208.75	0.9811	0.93378	0.90658	0.8581	0.79736	0.71217	0.61355
209.25	0.981	0.94734	0.90994	0.86785	0.79709	0.71334	0.59665
209.75	0.97384	0.95757	0.90686	0.86564	0.80967	0.72018	0.6083
210.25	0.97996	0.95657	0.90321	0.85382	0.80523	0.71293	0.62437
210.75	0.98816	0.95035	0.90366	0.83826	0.7868	0.68247	0.6227
211.25	0.99563	0.94561	0.90434	0.86728	0.79871	0.68753	0.61371
211.75	0.98747	0.94493	0.9161	0.86875	0.82485	0.71523	0.61614
212.25	0.98244	0.95212	0.92017	0.8663	0.82152	0.72093	0.61326
212.75	0.97928	0.95814	0.92033	0.85035	0.79573	0.6941	0.62515
213.25	0.97911	0.95483	0.92289	0.86288	0.79835	0.6845	0.61255
213.75	0.97604	0.94133	0.91967	0.8581	0.8026	0.69461	0.59845
214.25	0.97748	0.94238	0.91207	0.86655	0.80743	0.70866	0.57949
214.75	0.9779	0.94661	0.89338	0.8678	0.80372	0.73059	0.60716
215.25	0.98014	0.95361	0.88488	0.87257	0.78797	0.71948	0.62387
215.75	0.97806	0.94724	0.88071	0.85782	0.78119	0.71107	0.6258
216.25	0.9784	0.94185	0.89578	0.86607	0.77397	0.70057	0.60724
216.75	0.97993	0.94562	0.91307	0.86169	0.75306	0.72145	0.59366
217.25	0.9784	0.94573	0.9192	0.87136	0.75448	0.70695	0.59768
217.75	0.97494	0.93762	0.91598	0.85663	0.80335	0.69803	0.60013
218.25	0.97013	0.93575	0.9041	0.85598	0.83008	0.68745	0.60357
218.75	0.96953	0.95378	0.88721	0.84949	0.79971	0.70481	0.6042
219.25	0.96674	0.95217	0.89065	0.85502	0.79095	0.70574	0.60925
219.75	0.97259	0.94034	0.91091	0.85244	0.80475	0.72058	0.61123
220.25	0.97452	0.93031	0.91665	0.85894	0.80314	0.71995	0.61451
220.75	0.9805	0.9392	0.91154	0.87962	0.78487	0.71211	0.6047
221.25	0.98292	0.95254	0.904	0.88025	0.7798	0.68855	0.5985
221.75	0.98376	0.95963	0.90496	0.85518	0.7831	0.68639	0.60624
222.25	0.98342	0.95991	0.90596	0.84348	0.7728	0.69546	0.61931
222.75	0.9793	0.95885	0.90677	0.84803	0.78658	0.7151	0.62191
223.25	0.97338	0.9503	0.89857	0.85742	0.79817	0.72067	0.61717
223.75	0.97421	0.94502	0.88655	0.85354	0.80412	0.71607	0.60833
224.25	0.98469	0.93885	0.8876	0.85968	0.78699	0.7107	0.61331
224.75	0.98814	0.94287	0.89095	0.85276	0.77888	0.71215	0.60556
225.25	0.98397	0.94926	0.90246	0.8521	0.78055	0.7133	0.60851
225.75	0.98183	0.94925	0.90671	0.84349	0.78122	0.70905	0.59022
226.25	0.97419	0.94323	0.90097	0.8578	0.78974	0.70904	0.60305
226.75	0.97065	0.9389	0.88511	0.85779	0.79295	0.72419	0.60132
227.25	0.97854	0.94559	0.88329	0.86109	0.78735	0.73338	0.62216
227.75	0.9907	0.94546	0.90345	0.86403	0.77773	0.72405	0.61726
228.25	0.99141	0.94015	0.90665	0.89075	0.77254	0.71155	0.60564
228.75	0.98591	0.93437	0.9008	0.88463	0.78077	0.7058	0.58134
229.25	0.98026	0.93613	0.89859	0.86412	0.79089	0.7015	0.59396
229.75	0.97977	0.94707	0.90603	0.83967	0.79989	0.68843	0.60924
230.25	0.97839	0.94413	0.89273	0.85952	0.79395	0.6906	0.61149
230.75	0.97903	0.94572	0.88115	0.866	0.79124	0.70286	0.60867
231.25	0.98016	0.95439	0.89282	0.86387	0.79331	0.71693	0.62068
231.75	0.98596	0.96051	0.8989	0.83927	0.79172	0.71458	0.62094
232.25	0.98922	0.95126	0.89653	0.85109	0.77752	0.71139	0.62324
232.75	0.9804	0.94699	0.89811	0.87549	0.78183	0.71325	0.62083
233.25	0.97727	0.94394	0.89476	0.884	0.78486	0.70523	0.61523
233.75	0.97391	0.94617	0.89989	0.87088	0.79451	0.68723	0.60038
234.25	0.9777	0.94757	0.88964	0.86802	0.79717	0.69723	0.60332
234.75	0.97218	0.94803	0.90593	0.87849	0.80465	0.71822	0.59882
235.25	0.97615	0.95927	0.90655	0.86754	0.78954	0.70177	0.60104
235.75	0.97884	0.96364	0.9165	0.85292	0.76224	0.68948	0.59723
236.25	0.97924	0.95192	0.89831	0.8555	0.76786	0.70089	0.59846
236.75	0.97812	0.9387	0.89195	0.86379	0.78155	0.71098	0.59994
237.25	0.97933	0.94782	0.90254	0.86095	0.79315	0.69266	0.60311
237.75	0.97881	0.95136	0.91703	0.84925	0.7768	0.70144	0.6075
238.25	0.96843	0.95003	0.90974	0.85738	0.78577	0.70172	0.60416
238.75	0.96882	0.94698	0.90177	0.86461	0.79114	0.69331	0.60201
239.25	0.97653	0.9473	0.90628	0.86442	0.78569	0.68589	0.60241
239.75	0.98369	0.94671	0.90678	0.85792	0.77387	0.70568	0.61358
240.25	0.98922	0.94894	0.89158	0.85227	0.78297	0.70567	0.61516
240.75	0.98856	0.95135	0.88591	0.85308	0.79009	0.68955	0.60004
241.25	0.98472	0.9534	0.88792	0.853	0.77835	0.69492	0.60817
241.75	0.98652	0.95617	0.90252	0.86433	0.77095	0.70418	0.61182
242.25	0.98881	0.94995	0.91037	0.86436	0.77724	0.7057	0.61146
242.75	0.98256	0.94944	0.90974	0.87207	0.78264	0.68636	0.60022
243.25	0.98096	0.94712	0.88913	0.86782	0.79283	0.70728	0.6074
243.75	0.98104	0.94934	0.89865	0.86118	0.79367	0.72213	0.61803
244.25	0.98046	0.95331	0.91241	0.85416	0.79507	0.70629	0.62326
244.75	0.97721	0.95673	0.91957	0.85646	0.7712	0.70188	0.63311
245.25	0.9829	0.9479	0.89877	0.86415	0.77256	0.71006	0.6297
245.75	0.98224	0.95507	0.9072	0.86713	0.7664	0.70557	0.60976
246.25	0.98288	0.95462	0.91059	0.86676	0.77297	0.67416	0.5957
246.75	0.98278	0.95811	0.90911	0.86144	0.75863	0.69313	0.60121
247.25	0.97881	0.94807	0.88801	0.85972	0.76526	0.69896	0.612
247.75	0.97484	0.94816	0.91588	0.85694	0.77943	0.69575	0.60622
248.25	0.97707	0.94301	0.92872	0.84768	0.79974	0.68378	0.60762
248.75	0.98142	0.95265	0.91659	0.85581	0.78225	0.70638	0.60322
249.25	0.98343	0.95245	0.88621	0.85685	0.78459	0.69991	0.60308
249.75	0.97739	0.95767	0.89405	0.85716	0.79219	0.7043	0.61247
250.25	0.9786	0.95999	0.90471	0.84895	0.79422	0.69384	0.61191
250.75	0.97526	0.95529	0.90781	0.85727	0.76787	0.69992	0.60723
251.25	0.97591	0.9389	0.90848	0.85698	0.76493	0.697	0.61343
251.75	0.9668	0.9384	0.90561	0.85672	0.76801	0.70395	0.61576
252.25	0.96491	0.93834	0.90614	0.85469	0.77213	0.71769	0.60396
252.75	0.9715	0.94299	0.90173	0.86177	0.78865	0.72457	0.59935
253.25	0.98396	0.92978	0.89388	0.86192	0.81455	0.71569	0.60066
253.75	0.98763	0.9296	0.8907	0.86209	0.82212	0.69844	0.59796
254.25	0.98666	0.93348	0.90313	0.84046	0.80555	0.69436	0.60685
254.75	0.97879	0.94582	0.92126	0.83453	0.78445	0.68681	0.61073
255.25	0.97365	0.93726	0.91426	0.84395	0.78375	0.66911	0.6017
255.75	0.97464	0.93775	0.90723	0.86324	0.79044	0.67465	0.59993
256.25	0.98933	0.94363	0.89701	0.87106	0.78029	0.69107	0.60064
256.75	0.98276	0.94616	0.90777	0.84958	0.77663	0.70872	0.60796
257.25	0.98278	0.94531	0.89859	0.84516	0.7834	0.71935	0.6081
257.75	0.97896	0.94213	0.90029	0.84002	0.80075	0.71651	0.61553
258.25	0.98079	0.94299	0.89178	0.85997	0.78486	0.68534	0.61534
258.75	0.976	0.92669	0.89597	0.84931	0.78696	0.66686	0.62174
259.25	0.98093	0.93592	0.90493	0.8639	0.78021	0.70129	0.62025
259.75	0.98409	0.93152	0.90763	0.85889	0.7951	0.72476	0.62147
260.25	0.98703	0.94111	0.91387	0.8664	0.7957	0.71421	0.61906
260.75	0.98964	0.93688	0.89258	0.85131	0.7889	0.71116	0.60833
261.25	0.98789	0.95094	0.88872	0.85843	0.77437	0.71781	0.59487
261.75	0.98873	0.94989	0.88181	0.85325	0.77322	0.70366	0.6097
262.25	0.98816	0.94688	0.91828	0.85542	0.7889	0.68415	0.61972
262.75	0.98663	0.94393	0.92294	0.84406	0.79643	0.68274	0.61296
263.25	0.97903	0.94154	0.91451	0.85527	0.80358	0.67969	0.60409
263.75	0.97554	0.94588	0.89694	0.85654	0.80159	0.6917	0.61481
264.25	0.96641	0.94162	0.90534	0.86258	0.79876	0.70377	0.61263
264.75	0.97148	0.94623	0.90083	0.86083	0.79141	0.71075	0.59883
265.25	0.97848	0.94237	0.89947	0.86107	0.78245	0.68933	0.60579
265.75	0.98404	0.95193	0.89955	0.85626	0.78509	0.6752	0.6125
266.25	0.97412	0.94851	0.90742	0.85923	0.79461	0.66743	0.6038
266.75	0.98202	0.94542	0.90905	0.85881	0.80389	0.69075	0.60079
267.25	0.98492	0.94171	0.91974	0.86134	0.80584	0.7151	0.60167
267.75	0.98957	0.94525	0.92099	0.86839	0.79868	0.69997	0.60739
268.25	0.98002	0.9444	0.90681	0.86501	0.78739	0.69567	0.60291
268.75	0.97666	0.9433	0.89295	0.85323	0.78927	0.70395	0.61133
269.25	0.97107	0.94953	0.90603	0.86073	0.78957	0.71665	0.61537
269.75	0.97426	0.95144	0.91131	0.87707	0.77971	0.68968	0.62182
270.25	0.9783	0.96239	0.90188	0.88745	0.78319	0.6742	0.60174
270.75	0.98868	0.94558	0.87549	0.86811	0.79357	0.69194	0.59563
271.25	0.99618	0.93142	0.89364	0.84594	0.79522	0.70611	0.60117
271.75	0.99726	0.9301	0.91081	0.84353	0.78724	0.71995	0.61104
272.25	0.98713	0.94816	0.92647	0.8607	0.80379	0.71514	0.59606
272.75	0.98719	0.94157	0.91103	0.86389	0.80045	0.70273	0.60844
273.25	0.98114	0.9443	0.91222	0.85336	0.79833	0.68955	0.60918
273.75	0.97829	0.94963	0.90057	0.85246	0.78963	0.69389	0.61644
274.25	0.97291	0.94706	0.89393	0.8475	0.79327	0.7012	0.62187
274.75	0.981	0.9416	0.90143	0.8558	0.79142	0.69374	0.62341
275.25	0.97777	0.94433	0.90672	0.85134	0.79349	0.70095	0.60937
275.75	0.97883	0.94748	0.89272	0.85187	0.79258	0.70824	0.59912
276.25	0.98179	0.95555	0.88357	0.84072	0.79377	0.69842	0.60269
276.75	0.98852	0.95592	0.89901	0.83682	0.80375	0.68919	0.59525
277.25	0.98392	0.95575	0.90652	0.84684	0.79565	0.69029	0.59464
277.75	0.98326	0.9445	0.89792	0.85709	0.78607	0.70415	0.59684
278.25	0.98667	0.95015	0.89994	0.85083	0.77698	0.71534	0.60959
278.75	0.98239	0.95372	0.89275	0.84159	0.76204	0.70963	0.61773
279.25	0.97772	0.94768	0.88689	0.85709	0.77399	0.70852	0.61251
279.75	0.96777	0.94483	0.89494	0.85519	0.78491	0.70718	0.60179
280.25	0.97244	0.94926	0.90537	0.84296	0.79286	0.7013	0.59699
280.75	0.98045	0.94653	0.90058	0.8465	0.78932	0.69444	0.60558
281.25	0.98588	0.94389	0.88404	0.86555	0.79723	0.69242	0.60469
281.75	0.97816	0.95415	0.89429	0.86305	0.77877	0.68206	0.61406
282.25	0.97347	0.95312	0.88361	0.85765	0.76213	0.67759	0.61151
282.75	0.9742	0.93806	0.89307	0.84803	0.77489	0.68084	0.59366
283.25	0.97581	0.93754	0.89774	0.84877	0.7788	0.68957	0.57584
283.75	0.98005	0.95405	0.90366	0.83434	0.77269	0.68383	0.58326
284.25	0.98028	0.95576	0.90161	0.84743	0.76598	0.69769	0.60421
284.75	0.97824	0.95773	0.90737	0.86323	0.77876	0.69751	0.60193
285.25	0.975	0.94841	0.90151	0.87563	0.78407	0.7041	0.60438
285.75	0.98318	0.95153	0.89228	0.86947	0.78427	0.69373	0.61277
286.25	0.98681	0.94189	0.90041	0.86496	0.79469	0.69703	0.60739
286.75	0.98673	0.94696	0.90832	0.85696	0.79466	0.7062	0.61016
287.25	0.98062	0.95629	0.89987	0.85471	0.7948	0.72519	0.61201
287.75	0.97402	0.96852	0.8866	0.87291	0.78406	0.72443	0.60887
288.25	0.97916	0.96338	0.88525	0.87213	0.78796	0.7186	0.59089
288.75	0.98533	0.9592	0.89302	0.86781	0.78344	0.69872	0.598
289.25	0.98703	0.9502	0.91999	0.86445	0.78291	0.68772	0.61189
289.75	0.98423	0.94826	0.91928	0.86212	0.7739	0.69958	0.60768
290.25	0.99153	0.94124	0.90495	0.86205	0.78831	0.71058	0.60802
290.75	0.98601	0.93999	0.89044	0.86649	0.79575	0.71321	0.61579
291.25	0.97966	0.9338	0.89682	0.86131	0.78976	0.70088	0.61664
291.75	0.9893	0.94268	0.90388	0.84892	0.7793	0.70443	0.59647
292.25	0.99154	0.9482	0.90906	0.84534	0.78436	0.69902	0.58719
292.75	0.97708	0.95439	0.92151	0.86084	0.78945	0.70538	0.59358
293.25	0.96925	0.9371	0.92278	0.85714	0.80645	0.71438	0.60533
293.75	0.98387	0.93786	0.9062	0.84576	0.81719	0.70749	0.60017
294.25	0.98584	0.93793	0.90114	0.83124	0.78651	0.7146	0.6091
294.75	0.98794	0.94569	0.90443	0.84494	0.76966	0.70847	0.60689
295.25	0.98598	0.94317	0.90985	0.85146	0.7694	0.71119	0.609
295.75	0.98549	0.95199	0.90127	0.85189	0.78776	0.70207	0.59066
296.25	0.97429	0.94622	0.90031	0.85882	0.78294	0.71052	0.59335
296.75	0.98101	0.93793	0.89684	0.86086	0.78133	0.70874	0.60011
297.25	0.9853	0.93764	0.90565	0.85838	0.76339	0.71367	0.6072
297.75	0.98672	0.94511	0.89236	0.85273	0.76473	0.70644	0.59741
298.25	0.98044	0.94777	0.88568	0.84835	0.7734	0.70014	0.60293
298.75	0.97866	0.95513	0.88966	0.8486	0.78595	0.70352	0.59975
299.25	0.97738	0.95151	0.90575	0.85275	0.78617	0.70969	0.59324
299.75	0.98399	0.95336	0.90987	0.85232	0.77859	0.70282	0.57367
300.25	0.98629	0.94964	0.92221	0.8456	0.77503	0.70409	0.58782
300.75	0.98081	0.94528	0.92078	0.83557	0.78481	0.70357	0.60475
301.25	0.97578	0.94056	0.89955	0.84465	0.78301	0.69478	0.61846
301.75	0.97586	0.94656	0.89512	0.85452	0.79739	0.6845	0.60824
302.25	0.9777	0.9472	0.90677	0.87547	0.76913	0.6833	0.61377
302.75	0.98245	0.94593	0.90341	0.86181	0.68384	0.68939	0.61402
303.25	0.99134	0.95763	0.90603	0.8473	0.60858	0.70035	0.60236
303.75	0.99461	0.88679	0.86279	0.83566	0.54656	0.66831	0.58746
304.25	0.98924	0.75616	0.7658	0.84122	0.44059	0.56518	0.59521
304.75	0.98791	0.67427	0.59873	0.83854	0.28261	0.37971	0.61224
305.25	0.98973	0.68081	0.474	0.84668	0.22693	0.20839	0.61686
305.75	0.98858	0.63078	0.34035	0.85706	0.078	0.09891	0.60641
306.25	0.98256	0.46327	0.28828	0.86077	0.05393	0.07516	0.58396
306.75	0.97631	0.27162	0.18654	0.84882	0.04264	0.06092	0.59578
307.25	0.99579	0.1603	0.06412	0.85545	0.03557	0.05991	0.6109
307.75	0.96811	0.08316	0.04433	0.83878	0.03336	0.0431	0.62203
308.25	0.84571	0.02858	0.03505	0.83613	0.02022	0.03723	0.6003
308.75	0.92306	0.01976	0.02924	0.84801	0.01352	0.03544	0.59677
309.25	0.78295	0.01563	0.02742	0.85352	0.01755	0.03401	0.59953
309.75	0.62884	0.01304	0.01662	0.87229	0.01539	0.02366	0.61232
310.25	0.44207	0.01223	0.01111	0.85096	0.01243	0.02029	0.60989
310.75	0.27782	0.00741	0.01443	0.76181	0.0064	0.01906	0.60331
311.25	0.19335	0.00495	0.01265	0.60332	0.00814	0.01474	0.60117
311.75	0.14129	0.00643	0.01022	0.33358	0.01057	0.01679	0.59641
312.25	0.12269	0.00564	0.00526	0.17306	0.02216	0.01013	0.59915
312.75	0.09768	0.00455	0.00669	0.05948	0.02166	0.01772	0.60735
313.25	0.05395	0.00234	0.00869	0.04113	0.01913	0.021	0.60126
313.75	0	0.00298	0.01822	0.03252	0.01212	0.02243	0.58784
314.25	0.01085	0.00387	0.0178	0.02713	0.01104	0.01679	0.61097
314.75	0.01488	0.00812	0.01573	0.02544	0.00866	0.02137	0.53631
315.25	0.01507	0.00794	0.00997	0.01542	0.01861	0.01783	0.44519
315.75	0.014	0.00701	0.00908	0.01031	0.01265	0.00493	0.24583
316.25	0.01605	0.00444	0.00712	0.01339	0.01245	0.00543	0.11555
316.75	0.01681	0.00405	0.0153	0.01173	0.01677	0.01359	0.06501
317.25	0.01268	0.00317	0.0104	0.00948	0.01913	0.01152	0.04741
317.75	0.01176	0.00682	0.01023	0.00488	0.00935	0.00961	0.0368
318.25	0.01207	0.00464	0.01379	0.0062	0.00567	0.01129	0.0292
318.75	0.01355	0.00456	0.01573	0.00806	0.00646	0.02084	0.04167
319.25	0.01283	0.00615	0.00769	0.0169	0.01527	0.02214	0.04152
319.75	0.01136	0.00701	0.00466	0.01651	0.01677	0.02655	0.02603
320.25	0.01115	0.00343	0.00531	0.01459	0.02273	0.02762	0.00713
320.75	0.00771	0.00208	0.01255	0.00925	0.02137	0.02176	0.01483
321.25	0.00482	0.00237	0.01379	0.00842	0.0214	0.01076	0.01197
321.75	0.00525	0.00559	0.01868	0.0066	0.01562	0.00104	0.00754
322.25	0.00674	0.00615	0.01757	0.01419	0.00863	0.00513	0.00834
322.75	0.00443	0.00833	0.01759	0.00965	0.00554	0.00577	0.00914
323.25	0.0055	0.00783	0.01284	0.00949	0.000566746	0.00688	0.00669
323.75	0.0098	0.00784	0.00709	0.01279	0.00425	0.00618	0.00713
324.25	0.00992	0.00572	0.00456	0.01459	0.00666	0.01366	0.00861
324.75	0.00825	0.00316	0.000465876	0.00713	0.011	0.02017	0.01433
325.25	0.00872	0.00203	0.00349	0.00432	0.01186	0.01864	0.01329
325.75	0.01212	0.000207688	0.00548	0.00493	0.02193	0.01347	0.01225
326.25	0.00997	0.00156	0.00904	0.01164	0.02551	0.01394	0.00592
326.75	0.00967	0.00244	0.00975	0.01279	0.02064	0.0096	0.00489
327.25	0.00922	0.00403	0.01802	0.01733	0.01593	0.00932	0.00597
327.75	0.00888	0.00435	0.02097	0.0163	0.02154	0.00593	0.00711
328.25	0.00627	0.00804	0.01697	0.01632	0.01638	0.00929	0.00666
328.75	0.00713	0.00935	0.0131	0.01191	0.01702	0.00502	0.00768
329.25	0.00793	0.00756	0.01771	0.00658	0.01279	0.0089	0.00645
329.75	0.00816	0.00584	0.01347	0.00423	0.01167	0.02272	0.00636
330.25	0.00592	0.00789	0.01399	0.000432194	0	0.03194	0.00889
330.75	0.00782	0.006	0.01051	0.00324	0.01098	0.02266	0.01343
331.25	0.01021	0.00624	0.0096	0.00508	0.00904	0.00632	0.01187
331.75	0.01125	0.00469	0	0.00839	0.00868	0	0.00848
332.25	0.00663	0.00428	0.00903	0.00905	0.00858	0.00582	0
332.75	0.00594	0	0.00743	0.01672	0.02446	0.01411	0.0014
333.25	0.00935	0.00402	0.00713	0.01945	0.02049	0.0202	0.00463
333.75	0.01192	0.00331	0.00705	0.01574	0.01011	0.01467	0.01724
334.25	0.0122	0.00318	0.02011	0.01215	0.00205	0.01452	0.01808
334.75	0.01143	0.00314	0.01685	0.01643	0.01787	0.01866	0.01727
335.25	0.01148	0.00896	0.00831	0.01249	0.02031	0.02006	0.00105
335.75	0.01258	0.00751	0.00169	0.01298	0.01466	0.01797	0.00484
336.25	0.01398	0.00371	0.01469	0.00975	0.00584	0.01611	0.00686
336.75	0.0136	0.000751901	0.01669	0.0089	0.01238	0.01471	0.01482
337.25	0.01096	0.00655	0.01205	0	0.01225	0.0064	0.00774
337.75	0.00955	0.00744	0.0048	0.00837	0.01011	0.00152	0.00816
338.25	0.00722	0.00537	0.01017	0.00689	0.00831	0.00271	0.00623
338.75	0.00842	0.00214	0.01007	0.00662	0.01701	0.00975	0.00679
339.25	0.00991	0.00454	0.00831	0.00654	0.02125	0.01844
339.75	0.01213	0.00449	0.00683	0.01865	0.02376	0.01618
340.25	0.00957	0.00371	0.01398	0.01563	0.02206	0.01544
340.75	0.00756	0.00305	0.01747	0.00771	0.02162	0.0128
341.25	0.00947	0.00623	0.01953	0.00156	0.0116	0.01309
341.75	0.01368	0.00779	0.01813	0.01363	0.00794
342.25	0.01121	0.00871	0.01778	0.01548
342.75	0.00754	0.00808	0.00954	0.01118
343.25	0.00682	0.00792	0.00653	0.00446

## Sheet: Sup Figure 3
COND	AB	INH
WT	FEP	52.196
DFC	FEP	0.272075
WT	CAZ	53.2876
DFC	CAZ	4.08113
WT	FEP	38.4654
WT CCCP	FEP	38.9591
DFC	FEP	-2.98507
DFC CCCP	FEP	-3.5542
WT	CAZ	39.9136
WT CCCP	CAZ	40.9533
DFC	CAZ	-2.45383
DFC CCCP	CAZ	-1.29474
WT	FEP	64.4703
WT CCCP	FEP	51.5561
DFC	FEP	-2.73764
DFC CCCP	FEP	-1.37083
WT	CAZ	35.5297
WT CCCP	CAZ	33.9928
DFC	CAZ	-4.30925
DFC CCCP	CAZ	-0.496337
WT	FEP	63.905
WT CCCP	FEP	63.9952
DFC	FEP	-3.21703
DFC CCCP	FEP	-0.591296
WT	CAZ	60.4698
WT CCCP	CAZ	58.862
DFC	CAZ	-2.94482
DFC CCCP	CAZ	10.052

[truncated: 11 more sheets: Sup Figure 5, Sup Figure 6, Sup Figure 7b, Inset Sup Figure 7b, Sup Figure 7c, Inset Sup Figure 7c, Sup Figure 7d, Sup Figure 7e, Sup Figure 8a, Sup Figure 8b, Sup Figure 9]
